# Supplementary material for: ﻿Potential predictive value of phylogenetic novelties in clinical fungi, illustrated by Histoplasma
Source: IMA Fungus. 2025 May 23;16:e145658. doi: 10.3897/imafungus.16.145658 (PMC12125600; doi:10.3897/imafungus.16.145658)
Supplement: Supplementary material 1 — Supplementary figures and tables [file imafungus-16-e145658-s001.zip]

Archive with 30 entries (29 files):
- supprement/
- __MACOSX/._supprement
- supprement/S1 ITS.result.pdf
- __MACOSX/supprement/._S1 ITS.result.pdf
- supprement/S7. ARF 2.pdf
- __MACOSX/supprement/._S7. ARF 2.pdf
- supprement/.DS_Store
- __MACOSX/supprement/._.DS_Store
- supprement/S6 combine.result.pdf
- __MACOSX/supprement/._S6 combine.result.pdf
- supprement/.~Table S1.xlsx
- __MACOSX/supprement/._.~Table S1.xlsx
- supprement/S8 ole 2.result.pdf
- __MACOSX/supprement/._S8 ole 2.result.pdf
- supprement/S2 ARF.result.pdf
- __MACOSX/supprement/._S2 ARF.result.pdf
- supprement/S3 OLE.result.pdf
- __MACOSX/supprement/._S3 OLE.result.pdf
- supprement/.~Table S2 case report.xlsx
- __MACOSX/supprement/._.~Table S2 case report.xlsx
- supprement/Table S2 case report.xlsx
- __MACOSX/supprement/._Table S2 case report.xlsx
- supprement/S4 anti.result.pdf
- __MACOSX/supprement/._S4 anti.result.pdf
- supprement/.~Table S1 Strains information.xlsx
- __MACOSX/supprement/._.~Table S1 Strains information.xlsx
- supprement/S5 two genes.result.pdf
- __MACOSX/supprement/._S5 two genes.result.pdf
- supprement/Table S1 Strains information.xlsx
- __MACOSX/supprement/._Table S1 Strains information.xlsx
