# Supplementary material for: ﻿Potential predictive value of phylogenetic novelties in clinical fungi, illustrated by Histoplasma
Source: IMA Fungus. 2025 May 23;16:e145658. doi: 10.3897/imafungus.16.145658 (PMC12125600; doi:10.3897/imafungus.16.145658)
Supplement: Supplementary material 1 — Supplementary figures and tables [file imafungus-16-e145658-s001.zip › supprement/Table S2 case report.xlsx]

## Sheet: Sheet1
Year	Country	Gender	Age	Immunity status	Infected organ	First author	Reference
2024 Apr	Bangladesh	male	57	immunocompetent	lung infection	Muhammad Rizwan Zafar	Histoplasma capsulatum as a cause for prolonged pulmonary illness in an immunocompetent returning traveller from Bangladesh
2024 Jun	USA	male	Yong	immunocompetent	Gastrointestinal Perforations	Michael Zaskey, MD	Disseminated Histoplasmosis Causing Temporally and Spatially Discrete Gastrointestinal Perforations in an HIV-Negative Patient
2024 May	Venezuela	famale	35	immunocompetent	Cutaneous	Raquel M. Avila	Case Report: Primary Cutaneous Histoplasmosis in an Immunocompetent Patient After Cosmetic Injection of Platelet-Rich Plasma Treated with Trimethoprim-Sulfamethoxazole
2024 May	USA	male	61	immunocompetent	heart	Sabirah N Kasule	Endemic Fungal Infective Endocarditis Caused by Coccidioides, Blastomyces and Histoplasma Species in the United States																		Cameroon
2024 May	Maxico	male	40	HIV	cutaneous	Jesus Alberto Cardenas-de la Garza	A possible case of cutaneous histoplasmosis and mpox coinfection																		China
2023 Jul	USA	male	32	immunocopromise	Granulomatous Hashimoto Thyroiditis	Nicholas Polster	Painful Granulomatous Hashimoto Thyroiditis Uncovered Systemic Histoplasmosis
2023 Jul	USA	famale	55	immunocopromise	heart	Nada Shaker	Pulmonary Histoplasmosis Complicated by Nonvalvular Right Ventricular Wall Histoplasma capsulatum Endocarditis
2024 Apr	USA	male	60	immunocopromise	oral, lung	Zain Amar	Oral ulcer and miliary pulmonary nodules are a rare manifestation of histoplasmosis infection
2024 Mar	China	male	40	immunocompetent	multiple lytic lesions of vertebral bodies, bilateral ribs, and pelvic bone	Lei Qiang	Disseminated Histoplasmosis Infection Diagnosed by Metagenomic Next-Generation Sequencing: A Case Report																		Moxico
2024 Feb	Australia	male	32	immunocompetent	Haemophagocytic lymphohistiocytosis	Mallory Morton	Haemophagocytic lymphohistiocytosis secondary to disseminated histoplasmosis in an immunocompetent patient
2024 Mar	USA	male	75	immunocompetent	eye, heart	Cindy Chen	HISTOPLASMA CAPSULATUM PACEMAKER-RELATED ENDOCARDITIS PRESENTING AS ENDOGENOUS ENDOPHTHALMITIS																		Nigeria
2024 Feb	USA	famale	67	immunocopromise	Macrophage Activation	Ashwin Jagadish	Disseminated Histoplasmosis Mimicking Macrophage Activation Syndrome in a Patient With Rheumatoid Arthritis																		Palestine
2024 Feb	USA	male	65	immunocompetent	chronic tongue ulcer and constitutional symptoms	Colton P Boney	A Case of Disseminated Histoplasmosis Presenting in a 65-Year-Old Male Without Apparent Immunodeficiency Successfully Treated With Isavuconazole
2024 Feb	India	male	43	immunocopromise	hepatosplenomegaly	Vaanya Kaushik	Diagnostic insights into disseminated histoplasmosis: a case report highlighting bone marrow analysis
2023 Dec	Panama	famale	55	immunocopromise	many organ	Samuel Sabzanov	A Complex Case of Histoplasmosis in an Immunocompromised Patient: Diagnostic Challenges, Multidisciplinary Collaboration, and Environmental Factors
2023 Oct	USA	male	29	immunocompetent	Pericardial effusion	Nada Qaisar Qureshi	Pericardial effusion in an immunocompetent host- a unique presentation of histoplasmosis
2023 Dec	USA	male	39	HIV	bone marrow aspiration	Aaron C Yee	Disseminated histoplasmosis in an HIV/AIDS transgender male‐to‐female with atypical and persistent GI manifestations
2024 Jan	India	male	50	immunocompetent	many organ	Bardia, Pankaj C	A case of disseminated histoplasmosis diagnosed by bone marrow aspiration in immunocompetent patient from nonendemic area, Rajkot, Gujarat
2023 Sep	Nepal	male	53	immunocompetent	kidney	Aadhar Oli	Disseminated adrenal histoplasmosis in an immunocompetent adult from Nepal: a case report
2023 Sep	USA	male	37	immunocopromise	Hemophagocytic Lymphohistiocytosis	Allen C Omo-Ogboi	A Rare Case of Disseminated Histoplasmosis With Hemophagocytic Lymphohistiocytosis Mimicking a Flare of Systemic Lupus Erythematosus in a Middle-Aged Man: A Case Report
2023 Sep	USA	male	64	immunocompetent	kidney， liver	Abaan Khurshid	A Case of Disseminated Histoplasmosis Presenting As Adrenal Insufficiency With Granulomatous Hepatitis
2023 Aug	Colombia	male	39	HIV	cutaneous	Jorge Andrés Potosí	The relevance of clinical and epidemiological correlation in the early diagnosis of histoplasmosis: report of two clinical cases in Popayán, Colombia
2023 Aug	Colombia	male	47	immunocompetent	lung	Jorge Andrés Potosí	The relevance of clinical and epidemiological correlation in the early diagnosis of histoplasmosis: report of two clinical cases in Popayán, Colombia
2023 Sep	Ecuador	male	2	immunocompetent	lymph nodes, intestines, and bone marrow aspirate	Manuel Calvopiña	A Fatal Case of Disseminated Histoplasmosis by Histoplasma capsulatum var. capsulatum Misdiagnosed as Visceral Leishmaniasis-Molecular Diagnosis and Identification
2023 Aug	USA	male	58	immunocompetent	kidney	Maya Subramanian	Unusual Presentation of Disseminated Histoplasmosis in an Immunocompetent Host
2023 Aug	USA	male	70	immunocopromise	rheumatoid arthritis	Anita D Sircar	Disseminated histoplasmosis in an immunosuppressed patient successfully treated with isavuconazole
2023 Jul	USA	male	33	HIV	throat, and abdomen	Alexander T. Phan	Disseminated Histoplasmosis in a Patient With Acquired Immunodeficiency Syndrome in a Non-Endemic Region (California)
2023 Jul	India	male	43	immunocompetent	oral	Shabnam Singh	Primary oral histoplasmosis in an immunocompetent host masquerading as malignancy
2023 Jun	Argentina	famale	3	immunocompetent	hepatosplenomegaly	Selene Pury	Disseminated histoplasmosis in an immunocompetent pediatric patient
2023 May	USA	male	58	immunocopromise	lung infection hepatosplenomegaly	Marko Kozyk	A Rare Case of Disseminated Histoplasmosis in an Adult With Alcoholic Liver Cirrhosis
2023 May	USA	male	78	immunocompetent	lung infection，kidney infection, hepatosplenomegaly	Gina Moon	Bilateral adrenal histoplasmosis presenting as adrenal mass mimicking malignancy in an immunocompetent patient
2023 May	USA	male	71	immunocopromise	Acute Colonic Perforation	Harsimrandeep Bhatti	Acute Colonic Perforation with Septic Shock Secondary to Disseminated Histoplasmosis in an Autologous Bone Marrow Transplant Recipient
2023 Apr	USA	male	52	immunocopromise	ear infection	Terrence Park	Histoplasma tympanomastoiditis: Case report and literature review
2023 Apr	Brazil	male	41	HIV	Septic shock, hyperferritinemic syndrome, and multiple organ dysfunction	Jussemara Souza da Silva	Septic shock, hyperferritinemic syndrome, and multiple organ dysfunction without respiratory failure in a patient with disseminated histoplasmosis and advanced HIV disease
2023 Apr	Palestine	famale	30	immunocompetent	lung	Maram Albandak	Chronic Cavitary Pulmonary Histoplasmosis in an Immunocompetent Patient
2023 Mar	USA	famale	63	immunocopromise	Hemophagocytic Lymphohistiocytosis	Monitoring Editor	An Interesting Case of Disseminated Histoplasmosis in a Patient With Hemophagocytic Lymphohistiocytosis
2023 Mar	USA	male	73	immunocompetent	Right Vocal Cord Paralysis	Ashley Diaz	Right Vocal Cord Paralysis Caused by Histoplasmosis: A Case Report
2022 Aug	Nigeria	male	46	HIV	enlarged lymph nodes	Olukemi Adekanmbi	Disseminated histoplasmosis in an AIDS patient with immunologic non-response to HAART: A case report
2023 Feb	Taiwan	famale	83	immunocopromise	Lung	Wen-Kai Chu	A difficult-to-treat pleuropulmonary histoplasmosis in a patient with rheumatoid arthritis in Taiwan
2023 Feb	USA	male	62	HIV	brain，lung，oral	Andrew J Stefan	Atypical presentation of progressive disseminated histoplasmosis in a patient recently diagnosed with AIDS
2023 Jan	USA	male	53	HIV	many organ	Kishan Ghadiya	Disseminated Histoplasmosis in Central California Seen in an Immunocompromised Patient
2024 Jun	USA	male	61	immunocopromise	heart	Murali Iyyani	Rare Case of Disseminated Histoplasmosis Mitral Valve Endocarditis in Florida
2024 Jun	USA	male	42	immunocompetent	pseudoaneurysm	Mitchell H Mirande	Spontaneous rupture of a mycotic splenic artery pseudoaneurysm secondary to histoplasmosis: a case report
2024 May	USA	male	22	immunocompetent	hepatomegaly, splenomegaly, and pericardial effusion	Amanda C Yeates	Histoplasmosis Causing Overt Inflammation Presenting as Pericarditis: A Case Report
2024 Jan	USA	famale	57	immunocopromise	Hemophagocytic Lymphohistiocytosis	Zakaria Alagha	Survival Against the Odds-Hemophagocytic Lymphohistiocytosis Amidst the Shadows of Disseminated Histoplasmosis: A Case Report and Literature Review
2023 Sep	China	famale	44	immunocompetent	hepatosplenomegaly	Lihua Chen	Histoplasmosis: An epidemiological and clinical update in China, review and a case report
2023 Jul	USA	male	17	immunocompetent	eye	Timothy M Janetos	Multimodal imaging of an acute presentation of ocular histoplasmosis syndrome in an immunocompetent patien
2023 Mar	Moxico	famale	67	immunocopromise	prosthetic joint infection	Sandra Rajme-López	Histoplasma capsulatum prosthetic joint infection
2023 Jan	USA	male	58	immunocopromise	Secondary Hemophagocytic Lymphohistiocytosis	Ameish Govindarajan	A Case of Disseminated Histoplasmosis From California, in the Setting of Secondary Hemophagocytic Lymphohistiocytosis: A Diagnostic Challenge
2023 Jan	Cameroon	male	48	immunocompetent	vertebra and spinal cord	Christiane J Ngo Pambe	Vertebromedular histoplasmosis: About a case of transverse myelitis in a young and immunocompetent adul
