# Supplementary material for: ﻿Potential predictive value of phylogenetic novelties in clinical fungi, illustrated by Histoplasma
Source: IMA Fungus. 2025 May 23;16:e145658. doi: 10.3897/imafungus.16.145658 (PMC12125600; doi:10.3897/imafungus.16.145658)
Supplement: Supplementary material 1 — Supplementary figures and tables [file imafungus-16-e145658-s001.zip › supprement/Table S1 Strains information.xlsx]

## Sheet: ITS
	Name	strain	ITS	Country
1	Histoplasma capsulatum	07n1	MN912620	Unknown
2	Histoplasma capsulatum	62a	MN912591	Unknown
3	Histoplasma capsulatum	06n	MN912626	Brazil
4	Histoplasma capsulatum	CBS_536_84	MH861777	Egypt
5	Ajellomyces capsulatus	H90	AF322387	Egypt
6	Histoplasma capsulatum	UZ_597_16	KY792633	Malaysia
7	Histoplasma capsulatum	AMC_HC001	KT275849	brazil
8	Histoplasma capsulatum	CBS_478_64	KT155921	Poland
9	Histoplasma capsulatum	CBS_214_53	KT155828	England
10	Ajellomyces capsulatus	IFM53166	AB211529	Japan
11	Ajellomyces capsulatus	IFM41334	AB071839	USA
12	Histoplasma capsulatum	H194	AB071837	Eurasia
13	Histoplasma capsulatum	H174	AB071836	Eurasia
14	Histoplasma capsulatum	H95	AB055249	Egypt
15	Ajellomyces capsulatus	H177	AB055237	Eurasia
16	Ajellomyces capsulatus	IFM_52709	AB353921	China
17	Ajellomyces capsulatus	SUMS0035	FJ011535	Unknown
18	Ajellomyces capsulatus	H62	AF322379	Colombia
19	Ajellomyces capsulatus	H74	AB071824	Colombia
20	Ajellomyces capsulatus	H60	AB071823	Colombia
21	Ajellomyces capsulatus	F1_16_2R8	JQ218350	Honduras
22	Histoplasma capsulatum	51a	MN912594	Unknown
23	Histoplasma capsulatum	Fars98	MT125892	Iran
24	Histoplasma capsulatum	Indo_H11	MN535813	Indonesia
25	Ajellomyces capsulatus	LMIPK_En2C	KF724844	Cuba
26	Histoplasma capsulatum	EH_449B	KP132281	Mexico
27	Histoplasma capsulatum	383H	KP132275.1	Mexico
28	Histoplasma capsulatum	626B	KP132288.1	Mexico
29	Histoplasma capsulatum	391	KP132276.1	Mexico
30	Histoplasma capsulatum	398P	KP132279.1	Mexico
31	Ajellomyces capsulatus	EH_315	AB071828	Mexico
32	Histoplasma capsulatum	EH_394P	KP132278	Mexico
33	Ajellomyces capsulatus	EH_332	AB071830	Mexico
34	Ajellomyces capsulatus	E3_15_2R8	JQ218349	Honduras
35	Ajellomyces capsulatus	C1_7_2R8	JQ218341	Honduras
36	Ajellomyces capsulatus	B2_5_2R8	JQ218339	Honduras
37	Ajellomyces capsulatus	B1_4_2R8	JQ218338	Honduras
38	Histoplasma capsulatum	EH_373	KP132270	Mexico
39	Ajellomyces capsulatus	H3_24_2R8	JQ218357	Honduras
40	Histoplasma capsulatum	IFM50954	AB071835	Uganda
41	Histoplasma capsulatum	24a	MN912611	Unknown
42	Ajellomyces capsulatus	A5_26_2R8	JQ218359	Honduras
43	Histoplasma capsulatum	EPM1015	MK893560.1	Brazil
44	Histoplasma capsulatum	EPM1029	MK893574	Brazil
45	Histoplasma capsulatum	81	AF322385	Panama
46	Ajellomyces capsulatus	H141	AB055235	Indonesia
47	Histoplasma capsulatum	AMC_HC002	KT275850	brazil
48	Histoplasma capsulatum	CEMM_05_6_067	MK893539	Brazil
49	Histoplasma capsulatum	CEMM_03_6_019	MK893538	Brazil
50	Histoplasma capsulatum	CEMM_05_6_018	MK893535	Brazil
51	Histoplasma capsulatum	CEMM_03_4_049	MK893534	Brazil
52	Histoplasma capsulatum	CEMM_05_6_020	MK893532	Brazil
53	Histoplasma capsulatum	CEMM_05_6_033	MK893513	Brazil
54	Histoplasma capsulatum	CEMM_05_6_031	MK893503	Brazil
55	Histoplasma capsulatum	CEMM_05_2_087	MK893476.1	Brazil
56	Histoplasma capsulatum	CEMM_05_6_017	MK893487.1	Brazil
57	Histoplasma capsulatum	CEMM_05_3_014	MK893521	Brazil
58	Histoplasma capsulatum	CEMM_05_2_093	MK893480	Brazil
59	Histoplasma capsulatum	CEMM_05_4_028	MK893496.1	Brazil
60	Histoplasma capsulatum	CEMM_05_6_014	MK893506.1	Brazil
61	Histoplasma capsulatum	CEMM_05_6_029	MK893488	Brazil
62	Histoplasma capsulatum	CEMM_05_2_093	MK893480	Brazil
63	Histoplasma capsulatum	CEMM_05_6_046	MK893526.1	Brazil
64	Histoplasma capsulatum	CEMM_05_6_047	MK893537.1	Brazil
65	Histoplasma capsulatum	CEMM_03_3_055	MK893544	Brazil
66	Histoplasma capsulatum	CEMM_05_6_041	MK893519.1	Brazil
67	Histoplasma capsulatum	CEMM_05_6_038	MK893520.1	Brazil
68	Histoplasma capsulatum	CEMM_05_2_053	MK893499	Brazil
69	Histoplasma capsulatum	CEMM_05_2_086	MK893478.1	Brazil
70	Histoplasma capsulatum	CEMM_05_2_035	MK893473.1	Brazil
71	Histoplasma capsulatum	CEMM_05_2_084	MK893479	Brazil
72	Histoplasma capsulatum	CE1714	KX756764	Brazil
73	Histoplasma capsulatum	7	OM443075	Brazil
74	Histoplasma capsulatum	CEMM_05_6_019	MK893504.1	Brazil
75	Histoplasma capsulatum	CEMM_05_5_011	MK893484.1	Brazil
76	Histoplasma capsulatum	CEMM_03_2_034	MK893493.1	Brazil
77	Histoplasma capsulatum	CEMM_05_6_034	MK893529	Brazil
78	Histoplasma capsulatum	CBS_719_79	KT155964	Brazil
79	Histoplasma capsulatum	CEMM_05_1_097	MK893477	Brazil
80	Histoplasma capsulatum	EPM1028	MK893573	Brazil
81	Histoplasma capsulatum	CEMM_05_6_071	MK893543	Brazil
82	Ajellomyces capsulatus	E1	AB071827	Ecuador
83	Histoplasma capsulatum	COL_H_014	MH339547	Colombia
84	Histoplasma capsulatum	COL_H_062	MH339563	Colombia
85	Histoplasma capsulatum	COL_H_013	MH339562	Colombia
86	Histoplasma capsulatum	COL_H_019	MH339561	Colombia
87	Histoplasma capsulatum	COL_H_024	MH339559.1	Colombia
88	Histoplasma capsulatum	COL_H_039	MH339558.1	Colombia
89	Histoplasma capsulatum	COL_H_041	MH339557.1	Colombia
90	Histoplasma capsulatum	COL_H_021	MH339560	Colombia
91	Histoplasma capsulatum	COL_H_044	MH339556	Colombia
92	Histoplasma capsulatum	COL_S_1	MH339555	Colombia
93	Histoplasma capsulatum	COL_S_2	MH339554.1	Colombia
94	Histoplasma capsulatum	COL_S_3	MH339553.1	Colombia
95	Histoplasma capsulatum	COL_H_068	MH339552	Colombia
96	Histoplasma capsulatum	COL_H_025	MH339548.1	Colombia
97	Histoplasma capsulatum	COL_H_055	MH339551.1	Colombia
98	Histoplasma capsulatum	COL_H_053	MH339546	Colombia
99	Histoplasma capsulatum	COL_H_048	MH339545	Colombia
100	Histoplasma capsulatum	COL_H_004	MH339550	Colombia
101	Histoplasma capsulatum	CEMM_05_3_018	MK893536	Brazil
102	Histoplasma capsulatum	EPM1014	MK893559	Brazil
103	Histoplasma capsulatum	EPM1017	MK893562	Brazil
104	Ajellomyces capsulatus	Hc38	KC693540	Argentina
105	Ajellomyces capsulatus	Hc47	KC693548	Argentina
106	Histoplasma capsulatum	CNM_CM_5787	KX645995	Ecuador
107	Histoplasma capsulatum	CNM_CM_5678	KX645991	Ecuador
108	Histoplasma capsulatum	CNM_CM_3036	KX645983	Argentina
109	Histoplasma capsulatum	CNM_CM_1547	KX645970	South_America
110	Histoplasma capsulatum	CNM_CM_5679	KX646142	Mexico
111	Histoplasma capsulatum	CNM_CM_6305	KX646149	Ecuador
112	Histoplasma capsulatum	CNM_CM_5692	KX645993	Mexico
113	Histoplasma capsulatum	CNM_CM_7514	KX646013	South_America
114	Histoplasma capsulatum	HC3865	MK795233	Brazil
115	Histoplasma capsulatum	HC1014	MK795227	Brazil
116	Histoplasma capsulatum	HC2353	MK795232	Brazil
117	Histoplasma capsulatum	EH_449I	KP132282	Mexico
118	Ajellomyces capsulatus	Blood_sample_No_2	AB436785	Japan
119	Histoplasma capsulatum	CM7436	KR674037	Egypt
120	Histoplasma capsulatum	CBS_537_84	KT155937	Egypt
121	H_capsulatum_var_duboisii	CM5788	KR674035	Africa
122	Histoplasma capsulatum	IHEM_28375	OW988801	Belgium
123	Histoplasma capsulatum	IHEM_28374	OW988800	Belgium
124	Histoplasma capsulatum	HEM_27971	OW988670	Mali
125	Histoplasma capsulatum	CNRMA10_1376	KP132265	France
126	Histoplasma capsulatum	IHEM_28370	OW988797	USA
127	Histoplasma capsulatum	IHEM_27880	OW988668	Congo
128	Histoplasma capsulatum	IHEM_28377	OW988803	Congo
129	Ajellomyces capsulatus	Blood_sample_No_1	AB436784	Japan
130	Histoplasma capsulatum	H143	AB055246	Africa
131	Histoplasma capsulatum	CBS_287_54	MH857336	Africa
132	Histoplasma capsulatum	CNM_CM_5788	KX645996	Africa
133	Histoplasma capsulatum	CNM_CM_7434	KX646009	Africa
134	Histoplasma capsulatum	CNM_CM_7704	KX646014	Ghana
135	Ajellomyces capsulatus	H81	AF322385.1	Panama
136	Ajellomyces capsulatus	H88	AF322386	Belgium
137	Histoplasma capsulatum	EH_317	KP132269	Mexico
138	Histoplasma capsulatum	G186A	Sepúlveda et al. (2017)	Panama
139	Histoplasma suramericana	27_14	Sepúlveda et al. (2017)	Guatemala
140	Ajellomyces capsulatus	H71	AF322384	Colombia
141	Histoplasma capsulatum	CBS_682_89	MH862196	Suriname
142	Histoplasma capsulatum	CBS_633_91	KT155652	Suriname
143	Histoplasma capsulatum	EPM1008	MK893553	Brazil
144	Histoplasma capsulatum	EPM1010	MK893555	Brazil
145	Histoplasma capsulatum	EPM1012	MK893557	Brazil
146	Histoplasma capsulatum	MCCABDVJ	OP526934	Unknown
147	Ajellomyces capsulatus	HP13	AB055241	Thailand
148	Ajellomyces capsulatus	HP3	AB055238	Thailand
149	Histoplasma capsulatum	COL_H_015	MH339549	Colombia
150	Ajellomyces capsulatus	H1_22_2R8	JQ218355	Honduras
151	Ajellomyces capsulatus	H2_23_2R8	JQ218356	Honduras
152	Ajellomyces capsulatus	G3_21_2R8	JQ218354	Honduras
153	Histoplasma capsulatum	HC4516	MK795240	Brazil
154	Histoplasma capsulatum	HC1023	MK795228	Brazil
155	Histoplasma capsulatum	CNRMA9_772	KP132267	France
156	Histoplasma capsulatum	Indo_H13	MN535815	Indonesia
157	Histoplasma capsulatum	Indo_H10	MN535812.1	Indonesia
158	Histoplasma capsulatum	Indo_H9	MN535811.1	Indonesia
159	Histoplasma capsulatum	Indo_H8	MN535810.1	Indonesia
160	Histoplasma capsulatum	Indo_H6	MN535808.1	Indonesia
161	Histoplasma capsulatum	Indo_H5	MN535807.1	Indonesia
162	Histoplasma capsulatum	Indo_H4	MN535806.1	Indonesia
163	Histoplasma capsulatum	Indo_H7	MN535809	Indonesia
164	Histoplasma capsulatum	Indo_H3	MN535805	Indonesia
165	Histoplasma capsulatum	CNM_CM_7001	KX646005	Equatorial_Guinea
166	Histoplasma capsulatum	CNM_CM_8013	KX646017	Ghana
167	Histoplasma capsulatum	CNM_CM_7767	KX646016	Nigeria
168	Histoplasma capsulatum	CNM_CM_6408	KX646002	Panama
169	Histoplasma capsulatum	CNM_CM_6409	KX646003	Panama
170	Ajellomyces capsulatus	HP12	AB055240	Thailand
171	Ajellomyces capsulatus	HP23	AB055243	Thailand
172	Ajellomyces capsulatus	H142	AB055236	United_Kingdom
173	Histoplasma capsulatum	CNM_CM_7057	KX646006	South_America
174	Histoplasma capsulatum	CBS_215_53	KX646007	Congo
175	Histoplasma capsulatum	CBS_133_45	KT155628	Eurasia
176	Histoplasma capsulatum	CNRMA10_1317	KP132264	France
177	Ajellomyces capsulatus	H178	AB071840	Eurasia
178	Ajellomyces capsulatus	A4a	AB071843	Australia
179	Ajellomyces capsulatus	IFM41612	AB071841	Japan
180	Histoplasma capsulatum	IFM5418	AB071838	Algeria
181	Histoplasma capsulatum	EH_53	KP132287	Mexico
182	Histoplasma capsulatum	EH_374	KP132271	Mexico
183	Histoplasma capsulatum	EH_522	KP132286.1	Mexico
184	Histoplasma capsulatum	EH_46	KP132284	Mexico
185	Histoplasma capsulatum	EH_378	KP132274.1	Mexico
186	Histoplasma capsulatum	EH_375	KP132272	Mexico
187	Histoplasma capsulatum	437	KP132280	Mexico
188	Histoplasma capsulatum	EH_46	KP132284	Mexico
189	Histoplasma capsulatum	EH_521	KP132285	Mexico
190	Histoplasma capsulatum	CEMM_03_6_059	MK893545	Brazil
191	Histoplasma capsulatum	CEMM_05_6_070	MK893542	Brazil
192	Histoplasma capsulatum	CEMM_05_6_039	MK893533.1	Brazil
193	Histoplasma capsulatum	CEMM_05_6_068	MK893540	Brazil
194	Histoplasma capsulatum	CEMM_05_6_045	MK893525.1	Brazil
195	Histoplasma capsulatum	CEMM_05_6_032	MK893530.1	Brazil
196	Histoplasma capsulatum	CEMM_05_6_044	MK893531.1	Brazil
197	Histoplasma capsulatum	CEMM_05_6_035	MK893527	Brazil
198	Histoplasma capsulatum	CEMM_05_6_040	MK893522.1	Brazil
199	Histoplasma capsulatum	CEMM_05_6_030	MK893524.1	Brazil
200	Histoplasma capsulatum	CEMM_05_6_065	MK893523	Brazil
201	Histoplasma capsulatum	CEMM_05_6_066	MK893518	Brazil
202	Histoplasma capsulatum	CEMM_05_6_042	MK893517.1	Brazil
203	Histoplasma capsulatum	CEMM_05_6_037	MK893514.1	Brazil
204	Histoplasma capsulatum	CEMM_05_3_042	MK893510.1	Brazil
205	Histoplasma capsulatum	CEMM_05_2_021	MK893507.1	Brazil
206	Histoplasma capsulatum	CEMM_05_6_025	MK893511	Brazil
207	Histoplasma capsulatum	CEMM_05_6_026	MK893502.1	Brazil
208	Histoplasma capsulatum	CEMM_05_1_096	MK893505	Brazil
209	Histoplasma capsulatum	CEMM_05_2_085	MK893501	Brazil
210	Histoplasma capsulatum	CEMM_05_6_023	MK893498	Brazil
211	Histoplasma capsulatum	CEMM_05_2_091	MK893497	Brazil
212	Histoplasma capsulatum	CEMM_03_6_009	MK893495	Brazil
213	Histoplasma capsulatum	CEMM_05_3_016	MK893494	Brazil
214	Histoplasma capsulatum	CEMM_05_6_012	MK893491	Brazil
215	Histoplasma capsulatum	CEMM_05_6_024	MK893490	Brazil
216	Histoplasma capsulatum	CEMM_05_3_023	MK893489	Brazil
217	Histoplasma capsulatum	CEMM_05_6_013	MK893486	Brazil
218	Histoplasma capsulatum	CEMM_05_3_045	MK893485	Brazil
219	Histoplasma capsulatum	CEMM_05_6_015	MK893483	Brazil
220	Histoplasma capsulatum	CEMM_05_3_017	MK893482	Brazil
221	Histoplasma capsulatum	CEMM_05_6_021	MK893481	Brazil
222	Histoplasma capsulatum	CEMM_03_4_052	MK893515	Brazil
223	Histoplasma capsulatum	CEMM_05_6_069	MK893541	Brazil
224	Histoplasma capsulatum	CEMM_03_4_051	MK893516	Brazil
225	Histoplasma capsulatum	CEMM_05_6_022	MK893500	Brazil
226	Histoplasma capsulatum	CEMM_05_6_010	MK893528	Brazil
227	Histoplasma capsulatum	CEMM_05_3_040	MK893509	Brazil
228	Ajellomyces capsulatus	F2_17_2R8	JQ218351	Honduras
229	Ajellomyces capsulatus	E2_14_2R8	JQ218348.1	Honduras
230	Ajellomyces capsulatus	C3_9_2R8	JQ218343.1	Honduras
231	Ajellomyces capsulatus	D3_12_2R8	JQ218346.1	Honduras
232	Ajellomyces capsulatus	D2_11_2R8	JQ218345.1	Honduras
233	Ajellomyces capsulatus	A3_3_2R8	JQ218337	Honduras
234	Ajellomyces capsulatus	D1_10_2R8	JQ218344	Honduras
235	Ajellomyces capsulatus	A2_2_2R8	JQ218336	Honduras
236	Ajellomyces capsulatus	A1_1_2R8	JQ218335	Honduras
237	Ajellomyces capsulatus	A4_25_2R8	JQ218358	Honduras
238	Ajellomyces capsulatus	C2_8_2R8	JQ218342	Honduras
239	Histoplasma capsulatum	CNM_CM_7717	KX646013	South_America
240	Histoplasma capsulatum	CNM_CM_3221	KX645985	Ecuador
241	Histoplasma capsulatum	CNM_CM_3576	KX645986	Colombia
242	Ajellomyces capsulatus	IFM41330	AB071842	Japan
243	Ajellomyces capsulatus	H67	AF322381	Colombia
244	Histoplasma capsulatum	CIB_15297	OL307005	Colombia
245	Histoplasma capsulatum	CM2721	KR674032	South_America
246	Histoplasma capsulatum	HC5254	MK795246	Brazil
247	Histoplasma capsulatum	CEMM_05_6_027	MK893512	Brazil
248	Histoplasma capsulatum	HC4337	MK795239	Brazil
249	Histoplasma capsulatum	HC1157A	MK795230	Brazil
250	Ajellomyces capsulatus	E1_13_2R8	JQ218347	Honduras
251	Histoplasma capsulatum	HC5215	MK795244	Brazil
252	Histoplasma capsulatum	HC4107	MK795235	Brazil
253	Histoplasma capsulatum	HC3948	MK795234	Brazil
254	Histoplasma capsulatum	HC4265	MK795237	Brazil
255	Histoplasma capsulatum	HC4729	MK795241	Brazil
256	Histoplasma capsulatum	HC5229	MK795245	Brazil
257	Histoplasma capsulatum	COL_H_034	MH339566	Colombia
258	Histoplasma capsulatum	COL_H_033	MH339564	Colombia
259	Histoplasma capsulatum	COL_H_047	MH339586	Colombia
260	Histoplasma capsulatum	COL_H_020	MH339565	Colombia
261	Histoplasma capsulatum	CM5731	KR674034	Guatemala
262	Histoplasma capsulatum	CNM_CM_7441	KX646011	Uruguay
263	Histoplasma capsulatum	CNM_CM_1049	KX645969	South_America
264	Histoplasma capsulatum	HC4769	MK795242	Brazil
265	Histoplasma capsulatum	HC2202	MK795231	Brazil
266	Histoplasma capsulatum	HC1157	MK795229	Brazil
267	Histoplasma capsulatum	HC4336	MK795238	Brazil
268	Ajellomyces capsulatus	Hc2_18S	KC693508	Argentina
269	Ajellomyces capsulatus	Hc30	KC693534	Argentina
270	Ajellomyces capsulatus	M1084_08	KF114470	Brazil
271	Ajellomyces capsulatus	247BL	KF114463	Brazil
272	Histoplasma capsulatum	COL_H_064	MH339585	Colombia
273	Histoplasma capsulatum	EPM1016	MK893561	Brazil
274	Histoplasma capsulatum	EPM1020	MK893565	Brazil
275	Histoplasma capsulatum	EPM1026	MK893571.1	Brazil
276	Histoplasma capsulatum	EPM1021	MK893566.1	Brazil
277	Histoplasma capsulatum	EPM1024	MK893569	Brazil
278	Histoplasma capsulatum	CEMM_03_6_020	MK893472	Brazil
279	Ajellomyces capsulatus	Hc20	KC693525	Argentina
280	Ajellomyces capsulatus	Hc21	KC693526.1	Argentina
281	Ajellomyces capsulatus	Hc19	KC693524.1	Argentina
282	Ajellomyces capsulatus	Hc25	KC693529.1	Argentina
283	Ajellomyces capsulatus	Hc24	KC693528.1	Argentina
284	Ajellomyces capsulatus	Hc10	KC693516.1	Brazil
285	Ajellomyces capsulatus	Hc49	KC693549.1	Argentina
286	Ajellomyces capsulatus	Hc23	KC693527.1	Argentina
287	Ajellomyces capsulatus	Hc36	KC693538.1	Argentina
288	Ajellomyces capsulatus	Hc39	KC693541.1	Argentina
289	Ajellomyces capsulatus	Hc42	KC693543.1	Argentina
290	Ajellomyces capsulatus	LMIPK_Cl81	KF724850	Cuba
291	Ajellomyces capsulatus	Hc5	KC693511	Argentina
292	Ajellomyces capsulatus	Hc55	KC693552.1	Argentina
293	Ajellomyces capsulatus	Hc6	KC693512	Argentina
294	Ajellomyces capsulatus	Hc9	KC693515.1	Argentina
295	Ajellomyces capsulatus	Hc28	KC693532.1	Argentina
296	Ajellomyces capsulatus	Hc29	KC693533.1	Argentina
297	Ajellomyces capsulatus	Hc44	KC693545.1	Argentina
298	Ajellomyces capsulatus	Hc43	KC693544.1	Argentina
299	Ajellomyces capsulatus	Hc45	KC693546.1	Argentina
300	Ajellomyces capsulatus	Hc46	KC693547.1	Argentina
301	Ajellomyces capsulatus	Hc56	KC693553.1	Argentina
302	Ajellomyces capsulatus	Hc33	KC693536.1	Argentina
303	Ajellomyces capsulatus	Hc7	KC693513.1	Argentina
304	Ajellomyces capsulatus	Hc12	KC693518.1	Brazil
305	Ajellomyces capsulatus	Hc27	KC693531.1	Argentina
306	Ajellomyces capsulatus	Hc4	KC693510	Argentina
307	Ajellomyces capsulatus	Hc37	KC693539	Argentina
308	Ajellomyces capsulatus	Hc54	KC693551	Argentina
309	Ajellomyces capsulatus	Hc57	KC693554	Argentina
310	Ajellomyces capsulatus	Hc32	KC693535	Argentina
311	Ajellomyces capsulatus	Hc13	KC693519.1	Brazil
312	Ajellomyces capsulatus	Hc35	KC693537.1	Argentina
313	Ajellomyces capsulatus	Hc51	KC693550.1	Argentina
314	Ajellomyces capsulatus	Hc17	KC693522	Argentina
315	Ajellomyces capsulatus	Hc40	KC693542	Argentina
316	Ajellomyces capsulatus	Hc3	KC693509.1	Argentina
317	Ajellomyces capsulatus	Hc8	KC693514.1	Argentina
318	Ajellomyces capsulatus	Hc26	KC693530.1	Argentina
319	Ajellomyces capsulatus	IFM50249	AB071832	Argentina
320	Ajellomyces capsulatus	IFM50248	AB055231	Argentina
321	Ajellomyces capsulatus	Hc15	KC693521	Argentina
322	Ajellomyces capsulatus	Hc14	KC693520.1	Brazil
323	Ajellomyces capsulatus	Hc18	KC693523	Argentina
324	Ajellomyces capsulatus	B3_6_2R8	JQ218340	Honduras
325	Histoplasma capsulatum	CNM_CM_7450	KX646012	Ecuador
326	Histoplasma capsulatum	CNM_CM_2907	KX645982	Argentina
327	Histoplasma capsulatum	CNM_CM_2075	KX645975	South_America
328	Histoplasma capsulatum	CNM_CM_2906	KX645981	Argentina
329	Histoplasma capsulatum	CNM_CM_4921	KX645989	Paraguay
330	Histoplasma capsulatum	CNM_CM_6307	KX646151	Paraguay
331	Histoplasma capsulatum	CNM_CM_3153	KX645984	Argentina
332	Histoplasma capsulatum	CNM_CM_6306	KX646000	Argentina
333	Histoplasma capsulatum	CNM_CM_6015	KX646147	Peru
334	Histoplasma capsulatum	CNM_CM_5659	KX646140	South_America
335	Histoplasma capsulatum	CNM_CM_1713	KX645973	South_America
336	Histoplasma capsulatum	CNM_CM_2028	KX645974	South_America
337	Histoplasma capsulatum	CNM_CM_2721	KX645978	South_America
338	Histoplasma capsulatum	CNM_CM_2854	KX645979	South_America
339	Histoplasma capsulatum	CNM_CM_5731	KX645994	Ecuador
340	Histoplasma capsulatum	CNM_CM_1712	KX645972	South_America
341	Histoplasma suramericana	MZ5	Sepúlveda et al. (2017)	Colombia
342	Histoplasma capsulatum	CNM_CM_1711	KX645971	South_America
343	Histoplasma capsulatum	CNM_CM_2290	KX645976	South_America
344	Ajellomyces capsulatus	H70	AF322383	Colombia
345	Ajellomyces capsulatus	H68	AF322382	Colombia
346	Histoplasma capsulatum	COL_H_016	MH339583	Colombia
347	Histoplasma capsulatum	COL_H_056	MH339582	Colombia
348	Histoplasma capsulatum	COL_H_017	MH339578	Colombia
349	Histoplasma capsulatum	COL_H_029	MH339576	Colombia
350	Histoplasma capsulatum	COL_H_006	MH339584	Colombia
351	Histoplasma capsulatum	COL_H_066	MH339581	Colombia
352	Histoplasma capsulatum	COL_H_032	MH339575	Colombia
353	Histoplasma capsulatum	COL_H_043	MH339580	Colombia
354	Histoplasma capsulatum	COL_H_012	MH339579	Colombia
355	Histoplasma capsulatum	COL_H_035	MH339574	Colombia
356	Histoplasma capsulatum	COL_H_042	MH339572.1	Colombia
357	Histoplasma capsulatum	COL_H_018	MH339577	Colombia
358	Histoplasma capsulatum	COL_H_007	MH339568	Colombia
359	Histoplasma capsulatum	COL_H_057	MH339567.1	Colombia
360	Histoplasma capsulatum	COL_H_037	MH339569.1	Colombia
361	Histoplasma capsulatum	COL_H_008	MH339570.1	Colombia
362	Histoplasma capsulatum	COL_H_036	MH339571.1	Colombia
363	Histoplasma capsulatum	EPM1004	MK893549.1	Brazil
364	Histoplasma capsulatum	EPM1007	MK893552.1	Brazil
365	Histoplasma capsulatum	EPM1001	MK893546	Brazil
366	Ajellomyces capsulatus	H59	AB055232	Colombia
367	Histoplasma capsulatum	EPM1002	MK893547	Brazil
368	Histoplasma capsulatum	EPM1003	MK893548	Brazil
369	Histoplasma capsulatum	COL_H_040	MH339573	Colombia
370	Histoplasma capsulatum	CNM_CM_2462	KX645977	South_America
371	Histoplasma capsulatum	EPM1027	MK893572	Brazil
372	Ajellomyces capsulatus	CO2	KF114466	Brazil
373	Histoplasma capsulatum	HC4809	MK795243	Brazil
374	Histoplasma capsulatum	CNRMA8_14	KP132266	France
375	Histoplasma capsulatum	CNM_CM_6556	KX646004	Venezuela
376	Ajellomyces capsulatus	H64	AF322380	Colombia
377	Ajellomyces capsulatus	F3_18_2R8	JQ218352	Honduras
378	Ajellomyces capsulatus	G1_19_2R8	JQ218353	Honduras
379	Histoplasma capsulatum	CNM_CM_6066	KX645998	Ecuador
380	Histoplasma capsulatum	CNM_CM_2905	KX645980	Argentina
381	Histoplasma capsulatum	COL_H_038	MH339544	Colombia
382	Histoplasma capsulatum	CNM_CM_4892	KX645988	Colombia
383	Ajellomyces capsulatus	H150	AB055233	Brazil
384	Histoplasma capsulatum	EPM1006	MK893551	Brazil
385	Histoplasma capsulatum	EPM1009	MK893554	Brazil
386	Histoplasma capsulatum	EPM1022	MK893567	Brazil
387	Histoplasma capsulatum	EPM1013	MK893558	Brazil
388	Histoplasma capsulatum	EPM1018	MK893563	Brazil
389	Histoplasma capsulatum	EPM1023	MK893568	Brazil
390	Histoplasma capsulatum	18H	KF114471	Brazil
391	Ajellomyces capsulatus	CO4	KF114465	Brazil
392	Ajellomyces capsulatus	37307	KF114464	Brazil
393	Histoplasma capsulatum	EPM1019	MK893564	Brazil
394	Histoplasma capsulatum	EPM1025	MK893570	Brazil
395	Ajellomyces capsulatus	H196	AB055234	Brazil
396	Histoplasma capsulatum	CNM_CM_1006	KX645968	South_America
397	Ajellomyces capsulatus	H200	AB071826	Brazil
398	Histoplasma capsulatum	EPM1005	MK893550	Brazil
399	Histoplasma capsulatum	CEMM_05_3_044	MK893475	Brazil
400	Histoplasma capsulatum	CEMM_05_3_028	MK893474	Brazil
401	Histoplasma capsulatum	CEMM_05_6_028	MK893474.1	Brazil
402	Histoplasma capsulatum	41rp	MN912599	Unknown
403	Ajellomyces capsulatus	LMIPK_Cl04	KF724845	Cuba
404	Histoplasma capsulatum	32rp	MN912587	Unknown
405	Histoplasma capsulatum	EH_449P	KP132283	Mexico
406	Ajellomyces capsulatus	UAMH_7141	AF038353	Canada
407	Ajellomyces capsulatus	12_year_old	AB220060	Japan
408	Ajellomyces capsulatus	DMST_19743	AB211551	Thailand
409	Ajellomyces capsulatus	4_year_old	AB220058	Japan
410	Ajellomyces capsulatus	5_year_old	AB220057	Japan
411	Ajellomyces capsulatus	DMST_19742	AB211550	Thailand
412	Ajellomyces capsulatus	lung	AB436783	Japan
413	Ajellomyces capsulatus	IFM_41335	AB214320	USA
414	Ajellomyces capsulatus	DMST_19741	AB211549	Thailand
415	Ajellomyces capsulatus	IFM_52876	AB214326	Unknown
416	Ajellomyces capsulatus	IFM_41333	AB214319	Unknown
417	Ajellomyces capsulatus	DMST_19744	AB211552	Thailand
418	Ajellomyces capsulatus	IFM_52677	AB214325	Nigeria
419	Ajellomyces capsulatus	8_year_old	AB220061	Japan
420	Ajellomyces capsulatus	HP18	AB055242	Thailand
421	Ajellomyces capsulatus	HP4	AB055239	Thailand
422	Ajellomyces capsulatus	H157	AB071844	Australia
423	Ajellomyces capsulatus	UZ_347	KY684059	Malaysia
424	Ajellomyces capsulatus	IFM_52877	AB214327	Unknown
425	Histoplasma sp	SAMN39331757	Jofre et al. (2022)	India
426	Histoplasma sp	SAMN39331753	Jofre et al. (2022)	India
427	Histoplasma sp	SAMN39331749	Jofre et al. (2022)	India
428	Histoplasma sp	SAMN39331746	Jofre et al. (2022)	India
429	Histoplasma sp	485	Jofre et al. (2022)	India
430	Histoplasma sp	SAMN39331754	Jofre et al. (2022)	India
431	Histoplasma sp	SAMN39331745	Jofre et al. (2022)	India
432	Histoplasma sp	SAMN39331734	Jofre et al. (2022)	India
433	Histoplasma sp	SAMN39331730	Jofre et al. (2022)	India
434	Histoplasma sp	SAMN39331751	Jofre et al. (2022)	India
435	Ajellomyces capsulatus	IFM49109	AB055244	Thailand
436	Histoplasma capsulatum	04rp	MN912588	Brazil
437	Histoplasma capsulatum	CBS_205_35	KT155827	Eurasia
438	Histoplasma capsulatum	CBS175_57	KX646008	Senegal
439	Histoplasma capsulatum	CNM_CM_4626	KX645987	Guinea
440	Histoplasma capsulatum	HEM_28376	OW988802	Congo
441	Histoplasma capsulatum	IFM_5415	AB055248	USA
442	Histoplasma capsulatum	H91	H91	Guinea
443	Ajellomyces capsulatus	IFM_52676	AB214324	Nigeria
444	Ajellomyces capsulatus	IFM_52675	AB214323	Nigeria
445	Ajellomyces capsulatus	IFM_52674	AB214322	Nigeria
446	Ajellomyces capsulatus	IFM_52673	AB214321	Nigeria
447	Ajellomyces capsulatus	IFM41332	AB071834	USA
448	Histoplasma capsulatum	H147	AB055247	Senegal
449	Histoplasma capsulatum	CHLO_12363658	KF228448	Portuguese
450	Ajellomyces capsulatus	CDC_B6206	AF458086	Mexico
451	Ajellomyces capsulatus	CDC_B6160	AF458085	Mexico
452	Histoplasma capsulatum	CBS_538_84	KT155938	Egypt
453	Ajellomyces capsulatus	CEMM_05_1_066	JX051649	Brazil
454	Ajellomyces capsulatus	CEMM_05_1_070	JX051644.1	Brazil
455	Ajellomyces capsulatus	CEMM_05_2_039	JX051639.1	Brazil
456	Ajellomyces capsulatus	CEMM_05_1_098	JX051642.1	Brazil
457	Histoplasma capsulatum	CEMM_05_1_096	MK893505	Brazil
458	Ajellomyces capsulatus	CEMM_05_2_072	JX051637	Brazil
459	Ajellomyces capsulatus	CEMM_05_2_001	JX051647	Brazil
460	Ajellomyces capsulatus	CEMM_05_2_034	JX051641	Brazil
461	Ajellomyces capsulatus	CEMM_05_2_002	JX051638	Brazil
462	Ajellomyces capsulatus	CEMM_03_4_036	JX051636	Unknown
463	Ajellomyces capsulatus	CEMM_05_2_049	JX051635	Brazil
464	Ajellomyces capsulatus	CEMM_05_2_037	JX051634	Brazil
465	Ajellomyces capsulatus	CEMM_05_4_015	JX051645	Brazil
466	Histoplasma capsulatum	Hc_EPM	KT778322	Brazil
467	Histoplasma capsulatum	Hca_20	KT778311	Brazil
468	Histoplasma capsulatum	Hc_712	KT778317	Brazil
469	Ajellomyces capsulatus	Hc1	EU048555	Brazil
470	Histoplasma capsulatum	Hc_19	KT778304	Brazil
471	Histoplasma capsulatum	Hc_ALEX	KT778320	Brazil
472	Histoplasma capsulatum	Hc_361	KT778316	Brazil
473	Histoplasma capsulatum	Hc_20	KT778305	Brazil
474	Histoplasma capsulatum	Hc_268	KT778314	Brazil
475	Histoplasma capsulatum	Hc_713	KT778318	Brazil
476	Histoplasma capsulatum	Hc_249	KT778313	Brazil
477	Histoplasma capsulatum	Hc_212	KT778312	Brazil
478	Histoplasma capsulatum	Hc_59	KT778310	Brazil
479	Histoplasma capsulatum	Hc_CMO	KT778321	Brazil
480	Histoplasma capsulatum	Hc_56	KT778309	Brazil
481	Histoplasma capsulatum	Chesc	KT778303	China
482	Histoplasma capsulatum	Hc_55	KT778308	Brazil
483	Histoplasma capsulatum	Hc_43908	KT778319	Brazil
484	Histoplasma capsulatum	Hc_340	KT778315	Brazil
485	Histoplasma capsulatum	Hc_21	KT778306	Brazil
486	Histoplasma capsulatum	HC4182	MK795236	Brazil
487	Ajellomyces capsulatus	Hc2	EU048556	Argentina
488	Ajellomyces capsulatus	No_28480_10_122	AB436789	Japan
489	Ajellomyces capsulatus	No_28480_6_9	AB436788	Japan
490	Ajellomyces capsulatus	EH_325	AB071829	Mexico
491	Ajellomyces capsulatus	M975_08	KF114469	Brazil
492	Ajellomyces capsulatus	H152	AB071825	Brazil
493	Histoplasma capsulatum	EH_696P	KP132296	Mexico
494	Histoplasma capsulatum	Hc_49	KT778307	Brazil
495	Ajellomyces capsulatus	UZ353_14	KM361509	Malaysia
496	Histoplasma capsulatum	HCKU001	KY434018	Thailand
497	Histoplasma capsulatum	EPM1011	MK893556	Brazil
498	Histoplasma sp	SRR27481863	Jofre et al. (2022)	India
499	Histoplasma capsulatum	EH_672H	KP132295	Mexico
500	Histoplasma capsulatum	EH_672B	KP132294.1	Mexico
501	Histoplasma capsulatum	EH_655P	KP132289.1	Mexico
502	Histoplasma capsulatum	EH_671P	KP132293	Mexico
503	Histoplasma capsulatum	EH_376	KP132273	Mexico
504	Histoplasma capsulatum	EH_670B	KP132291	Mexico
505	Histoplasma capsulatum	EH-658H	KP132290.1	Mexico
506	Ajellomyces capsulatus	LMIPK-Cl140	KF724849	Cuba
507	Ajellomyces capsulatus	LMIPK_En3A	KF724846	Cuba
508	Ajellomyces capsulatus	LMIPK_En6B	KF724848	Cuba
509	Ajellomyces capsulatus	LMIPK_En5B	KF724843	Cuba
510	Ajellomyces capsulatus	LMIPK_En5A	KF724847	Cuba
511	Histoplasma capsulatum	EH_670H	KP132292	Mexico
512	Ajellomyces capsulatus	IFM47750	AB055245	China
513	Histoplasma capsulatum	PU20Z14095	OP117253	China
514	Histoplasma capsulatum	CH001	KF443065	China
515	Ajellomyces capsulatus	Hc11	KC693517	Argentina
516	Ajellomyces capsulatus	Hc58	KC693555	Argentina
517	Ajellomyces capsulatus	IFM41329	AB055228	USA
518	Ajellomyces capsulatus	H9	AF322378	USA
519	Ajellomyces capsulatus	H79	AB071770	USA
520	Ajellomyces capsulatus	t975_12	KC663639	Austria
521	Histoplasma mississippiensis	CI_7	Sepúlveda et al. (2017)	USA
522	Histoplasma mississippiensis	UCLA_531	Sepúlveda et al. (2017)	USA
523	Histoplasma mississippiensis	CI_43	Sepúlveda et al. (2017)	USA
524	Histoplasma mississippiensis	CI_24	Sepúlveda et al. (2017)	USA
525	Histoplasma mississippiensis	CI_19	Sepúlveda et al. (2017)	USA
526	Histoplasma mississippiensis	CI_22	Sepúlveda et al. (2017)	USA
527	Histoplasma capsulatum	type_G	AF129546	USA
528	Histoplasma capsulatum	type_H	AF129547	USA
529	Histoplasma capsulatum	type_A_1	AF129538	USA
530	Histoplasma capsulatum	type_A_2	AF129539	USA
531	Histoplasma capsulatum	type_A_3	AF129540	USA
532	Histoplasma capsulatum	type_B	AF129541	USA
533	Histoplasma capsulatum	type_C	AF129542	USA
534	Histoplasma capsulatum	type_D	AF129543	USA
535	Histoplasma capsulatum	type_E	AF129544	USA
536	Histoplasma capsulatum	type_F	AF129545	USA
537	Histoplasma capsulatum	IQ_4	MH745425	Iraq
538	Histoplasma capsulatum	IQ_3	MH745424	Iraq
539	Histoplasma capsulatum	IQ_2	MH745423	Iraq
540	Histoplasma capsulatum	IQ_5	MH745426	Iraq
541	Histoplasma capsulatum	IQ_1	MH745422	Iraq
542	Histoplasma mississippiensis	DOWNS	Sepúlveda et al. (2017)	USA
543	Histoplasma capsulatum	COL_H_001	MH339543	Colombia
544	Histoplasma capsulatum	COL_H_005	MH339542	Colombia
545	Ajellomyces capsulatus	LMIPK_Cl06	KF724842	Cuba
546	Histoplasma capsulatum	IHEM_28373	OW988799.1	USA
547	Histoplasma capsulatum	IHEM_28368	OW988795.1	USA
548	Histoplasma capsulatum	IHEM_28372	OW988798	USA
549	Ajellomyces capsulatus	H2	AF322377	USA
550	Histoplasma capsulatum	IHEM_28369	OW988796	USA
551	Ajellomyces capsulatus	H5	AB071821	USA
552	Ajellomyces capsulatus	IFM_40752	AB055229	USA
553	Histoplasma capsulatum	CBS_137_72	KT155803	USA
554	Histoplasma capsulatum	CBS_252_49	KT155844	USA
555	Ajellomyces capsulatus	H84	AB071822	USA
556	Histoplasma ohiensis	G217B	Sepúlveda et al. (2017)	USA
557	Histoplasma capsulatum	CM7435	KR674036	USA
558	Histoplasma ohiensis	CI_6	Sepúlveda et al. (2017)	USA
559	Histoplasma ohiensis	CI_18	Sepúlveda et al. (2017)	USA
560	Histoplasma ohiensis	CI_10	Sepúlveda et al. (2017)	USA
561	Histoplasma ohiensis	G222B	Sepúlveda et al. (2017)	USA
562	Histoplasma capsulatum	CBS_136_72	KX646010	USA
563	Histoplasma. ohiensis	CI_9	Sepúlveda et al. (2017)	USA
564	Ajellomyces capsulatus	1	HM439693	USA
565	Ajellomyces capsulatus	UAMH_3536	AF038354	USA
566	Ajellomyces capsulatus	ATCC_12700	AF156892	USA
567	Histoplasma capsulatum	S8	MW492387	Nigeria
568	Histoplasma capsulatum	H006	MF105781	Indonesia
569	Histoplasma capsulatum	EH_383H	KP132275.1	Mexico
570	Histoplasma capsulatum	S4	MW504636	Unknown
571	Histoplasma capsulatum	S5	MW439314	Unknown
572	Histoplasma capsulatum	HiCaBUH1	OQ561508	Spain
573	Ajellomyces capsulatus	184PRS	GU320986	Brazil
574	Ajellomyces capsulatus	ES55	GU320950	Brazil
575	Ajellomyces capsulatus	ES56	GU320949.1	Brazil
576	Ajellomyces capsulatus	ES60	GU320948.1	Brazil
577	Ajellomyces capsulatus	187LCT	GU320937	Brazil
578	Ajellomyces capsulatus	157CS	GU320938	Brazil
579	Ajellomyces capsulatus	177CS	GU320985	Brazil
580	Ajellomyces capsulatus	MS53	GU320981	Brazil
581	Ajellomyces capsulatus	GO764	GU320955	Brazil
582	Ajellomyces capsulatus	GO1820	GU320954	Brazil
583	Ajellomyces capsulatus	SP2414	GU320951	Brazil
584	Ajellomyces capsulatus	9414	GU320941	Brazil
585	Ajellomyces capsulatus	190CLC	GU320936	Brazil
586	Ajellomyces capsulatus	84564	GU320984	Brazil
587	Ajellomyces capsulatus	84476	GU320983	Brazil
588	Ajellomyces capsulatus	RE5646	GU320958	Brazil
589	Ajellomyces capsulatus	RE9463	GU320957	Brazil
590	Ajellomyces capsulatus	SP49	GU320952	Brazil
591	Ajellomyces capsulatus	84502	GU320939	Brazil
592	Ajellomyces capsulatus	JIEF	GU320956	Brazil
593	Ajellomyces capsulatus	3356	GU320971.1	Brazil
594	Ajellomyces capsulatus	RS01	GU320982	Brazil
595	Ajellomyces capsulatus	AC05	GU320980	Brazil
596	Ajellomyces capsulatus	B670	GU320979	Brazil
597	Ajellomyces capsulatus	6503	GU320978	Brazil
598	Ajellomyces capsulatus	4631	GU320976	Brazil
599	Ajellomyces capsulatus	4334	GU320975	Brazil
600	Ajellomyces capsulatus	3688	GU320974	Brazil
601	Ajellomyces capsulatus	IT04	GU320961.1	Brazil
602	Ajellomyces capsulatus	RPS86	GU320963.1	Brazil
603	Ajellomyces capsulatus	CAO4	GU320968	Brazil
604	Ajellomyces capsulatus	RPS51	GU320962	Brazil
605	Ajellomyces capsulatus	EP02	GU320960	Brazil
606	Ajellomyces capsulatus	ES62	GU320947	Brazil
607	Ajellomyces capsulatus	RPS45	GU320946	Brazil
608	Ajellomyces capsulatus	IGS4_5	GU320945	Brazil
609	Ajellomyces capsulatus	IGS19	GU320944	Brazil
610	Ajellomyces capsulatus	RS09	GU320943	Brazil
611	Ajellomyces capsulatus	9291	GU320940	Brazil
612	Ajellomyces capsulatus	6406	GU320977	Brazil
613	Ajellomyces capsulatus	3416	GU320972	Brazil
614	Ajellomyces capsulatus	3237	GU320942	Brazil
615	Ajellomyces capsulatus	78642	GU320970	Brazil
616	Ajellomyces capsulatus	3612	GU320973	Brazil
617	Ajellomyces capsulatus	385BG	GU320953	Brazil
618	Ajellomyces capsulatus	RS36	GU320969	Brazil
619	Ajellomyces capsulatus	TI05	GU320965	Brazil
620	Ajellomyces capsulatus	TI01	GU320964	Brazil
621	Ajellomyces capsulatus	TI14	GU320966	Brazil
622	Ajellomyces capsulatus	AC02	GU320959	Brazil
623	Ajellomyces capsulatus	BAT	DQ980237	Costa_Rica
624	Ajellomyces capsulatus	H87	AF162917	Africa
625	Histoplasma capsulatum	LEM009	MG599129	Brazil
626	Ajellomyces capsulatus	japan	AB436783	Japan
627	Ajellomyces capsulatus	3_year_old	AB220055	Japan

## Sheet: ARF
	Name	Strain	ARF	Country
1	H_duboisii	CBS215.53	PQ055824	Congo
2	A_capsulatus	H137	AF072337	Zaire
3	A_capsulatus	H87	AF072336	Guinea
4	H_capsulatum_var_duboisii	H91	JX443637	Guinea
5	H_capsulatus_var_duboisii	H147	Tree base #1063	Senegal
6	H_capsulatus	H189	Tree base #1063	Africa
7	H_capsulatum	COL_H_048	MH338059	Colombia
8	H_capsulatum	COL_H_013	MH338058	Colombia
9	H_capsulatum	COL_S_3	MH338057	Colombia
10	H_capsulatum	COL_S_2	MH338056	Colombia
11	H_capsulatum	COL_S_1	MH338055	Colombia
12	H_capsulatum	COL_H_062	MH338054	Colombia
13	H_capsulatum	COL_H_055	MH338053	Colombia
14	H_capsulatum	COL_H_053	MH338052	Colombia
15	H_capsulatum	COL_H_044	MH338051	Colombia
16	H_capsulatum	COL_H_041	MH338050	Colombia
17	H_capsulatum	COL_H_039	MH338049	Colombia
18	H_capsulatum	COL_H_025	MH338048	Colombia
19	H_capsulatum	COL_H_024	MH338047	Colombia
20	H_capsulatum	COL_H_021	MH338046	Colombia
21	H_capsulatum	COL_H_019	MH338045	Colombia
22	H_capsulatum	COL_H_015	MH338044	Colombia
23	H_capsulatum	COL_H_014	MH338043	Colombia
24	H_capsulatum	COL_H_004	MH338042	Colombia
25	H_capsulatum	EH_672H	KT601379	Mexico
26	H_capsulatum	EH_394P	AF495640	Mexico
27	H_capsulatum	EH_449B	KT601373	Mexico
28	H_capsulatum	EH_327	KT601368	Mexico
29	H_capsulatum	EH_326	KT601367	Mexico
30	H_capsulatum	EH_324	KT601366	Mexico
31	H_capsulatum	EH_323	KT601365	Mexico
32	H_capsulatum	H_1_12_96	KT601364	Guatemala
33	H_capsulatum	H_1_02_W	KT601363	Guatemala
34	H_capsulatum	WCh	KT601362	Colombia
35	H_capsulatum	MZ2	KT601360	Colombia
36	H_capsulatum	LA	KT601358	Colombia
37	H_capsulatum	GLi	KT601355	Honduras
38	H_capsulatum	GeM	KT601354	Honduras
39	H_capsulatum	DS	KT601353	Honduras
40	H_capsulatum	AP	KT601352	Colombia
41	A_capsulatus	H76	AF072361	Colombia
42	H_capsulatum	Indo_H11	MN637637	Indonesia
43	A_capsulatus	2134	JX443630	USA
44	A_capsulatus	T29302	AF072361	Colombia
45	A_capsulatus	EH_317A	AF495591	Mexico
46	A_capsulatus	EH_383IA	AF495619	Mexico
47	H_capsulatus	EH_393A	AF495635.1	Mexico
48	A_capsulatus	EH_408HA	AF495644	Mexico
49	A_capsulatus	EH_383PA	AF495623	Mexico
50	A_capsulatus	EH_374A	AF495599	Mexico
51	A_capsulatus	H71	AF072358	Colombia
52	A_capsulatus	H63	AF072355	Colombia
53	A_capsulatus	H62	AF072354	Colombia
54	A_capsulatus	H61	AF072353	Colombia
55	A_capsulatus	H60	AF072352	Colombia
56	H_capsulatum	EH_672B	KT601376	Mexico
57	A_capsulatus	H74	AF072360	Colombia
58	A_capsulatus	EH_394PA	AF495640	Mexico
59	A_capsulatus	EH_325	Tree base #1063	Mexico
60	A_capsulatus	EH_332	Tree base #1063	Guatemala
61	H_suramericana	3_11G	Sepúlveda et al. (2017)	Guatemala
62	H_capsulatum	EH_328	KT601369	Mexico
63	A_capsulatus	EH_374A	AF495603	Mexico
64	A_capsulatus	EH_372	AF495595	Mexico
65	A_capsulatus	EH_372A	AF495595	Mexico
66	A_capsulatus	EH_377A	AF495615	Mexico
67	H_capsulatum	2018_II	OM914586	Germany
68	H_capsulatum	CBS_478_64	OM837786	Poland
69	H_capsulatum	CBS477_64	OM837785	Poland
70	H_capsulatum	2020_I	OM837784	Germany
71	H_capsulatum	2018_I	OM837783	Germany
72	H_capsulatum	2011_I	OM837782	Germany
73	H_capsulatum	2010_I	OM837781	Germany
74	H_capsulatum	2009_I	OM837780	Germany
75	A_capsulatus_var_farciminosus	H90	AF072351	Egypt
76	A_capsulatus	H142	Tree base #1063	United_Kingdom
77	A_capsulatus	H178	Tree base #1063	Eurasia
78	A_capsulatus	H177	Tree base #1063	Eurasia
79	A_capsulatus_var_duboisii	H88	AF072335	Belgium
80	A_capsulatum_var_duboisii	H143	Tree base #1063	Africa
81	H_duboisii	H_duboisii_B	Sepúlveda et al. (2017)	Africa
82	H_duboisii	H_duboisii_A	Sepúlveda et al. (2017)	Africa
83	H_capsulatum	LF	KT601359	Colombia
84	H_capsulatum	EPM1023	MK893669	Brazil
85	H_capsulatum	EPM1018	MK893664	Brazil
86	A_capsulatus	2761	JX443639	USA
87	A_capsulatus	H64	AF072356	Colombia
88	H_capsulatum	CE2614	KX756809	Brazil
89	H_capsulatum	CE2514	KX756808	Brazil
90	H_capsulatum	CE2111	KX756806	Brazil
91	H_capsulatum	CE1911	KX756805	Brazil
92	H_capsulatum	CE1713	KX756804	Brazil
93	H_capsulatum	CE1611	KX756803	Brazil
94	H_capsulatum	CE1513	KX756802	Brazil
95	H_capsulatum	CE1414	KX756801	Brazil
96	H_capsulatum	CE1313	KX756800	Brazil
97	H_capsulatum	CE1114	KX756798	Brazil
98	H_capsulatum	CE1113	KX756797	Brazil
99	H_capsulatum	CE1111	KX756796	Brazil
100	H_capsulatum	CE0914	KX756793	Brazil
101	H_capsulatum	CE0913	KX756792	Brazil
102	H_capsulatum	CE0814	KX756791	Brazil
103	H_capsulatum	CE0213	KX756789	Brazil
104	H_capsulatum	CE0212	KX756788	Brazil
105	H_capsulatum	CE0211	KX756787	Brazil
106	H_capsulatum	CE0611	KX756786	Brazil
107	H_capsulatum	CE0514	KX756785	Brazil
108	H_capsulatum	CE0513	KX756784	Brazil
109	H_capsulatum	CE0414	KX756783	Brazil
110	H_capsulatum	CE1211	KX756799	Brazil
111	H_capsulatum	EPM1029	MK893675	Brazil
112	H_capsulatum	EPM1015	MK893661	Brazil
113	H_capsulatum	CEMM_03_6_059	MK893646	Brazil
114	H_capsulatum	CEMM_05_6_071	MK893644	Brazil
115	H_capsulatum	CEMM_05_6_070	MK893643	Brazil
116	H_capsulatum	CEMM_05_6_069	MK893642	Brazil
117	H_capsulatum	CEMM_05_6_068	MK893641	Brazil
118	H_capsulatum	CEMM_05_6_018	MK893636	Brazil
119	H_capsulatum	CEMM_05_6_039	MK893622	Brazil
120	H_capsulatum	CEMM_05_6_044	MK893632	Brazil
121	H_capsulatum	CEMM_05_6_035	MK893630	Brazil
122	H_capsulatum	CEMM_05_6_045	MK893627	Brazil
123	H_capsulatum	CEMM_05_6_030	MK893626	Brazil
124	H_capsulatum	CEMM_05_6_065	MK893625	Brazil
125	H_capsulatum	CEMM_05_3_014	MK893623	Brazil
126	H_capsulatum	CEMM_05_6_038	MK893616	Brazil
127	H_capsulatum	CEMM_05_6_041	MK893621	Brazil
128	H_capsulatum	CEMM_05_6_066	MK893620	Brazil
129	H_capsulatum	CEMM_05_6_042	MK893619	Brazil
130	H_capsulatum	CEMM_03_4_051	MK893618	Brazil
131	H_capsulatum	CEMM_03_4_052	MK893617	Brazil
132	H_capsulatum	CEMM_05_6_037	MK893629	Brazil
133	H_capsulatum	CEMM_05_6_033	MK893615	Brazil
134	H_capsulatum	CEMM_05_3_040	MK893611	Brazil
135	H_capsulatum	CEMM_05_2_021	MK893609	Brazil
136	H_capsulatum	CEMM_05_6_014	MK893608	Brazil
137	H_capsulatum	CEMM_05_1_096	MK893607	Brazil
138	H_capsulatum	CEMM_05_2_085	MK893603	Brazil
139	H_capsulatum	CEMM_05_6_022	MK893602	Brazil
140	H_capsulatum	CEMM_05_2_091	MK893599	Brazil
141	H_capsulatum	CEMM_05_4_028	MK893598	Brazil
142	H_capsulatum	CEMM_03_6_009	MK893597	Brazil
143	H_capsulatum	CEMM_05_3_016	MK893596	Brazil
144	H_capsulatum	CEMM_05_2_037	MK893594	Brazil
145	H_capsulatum	CEMM_05_6_012	MK893593	Brazil
146	H_capsulatum	CEMM_05_3_023	MK893591	Brazil
147	H_capsulatum	CEMM_05_6_029	MK893590	Brazil
148	H_capsulatum	CEMM_05_6_013	MK893588	Brazil
149	H_capsulatum	CEMM_05_6_015	MK893585	Brazil
150	H_capsulatum	CEMM_05_6_021	MK893583	Brazil
151	H_capsulatum	CEMM_05_2_093	MK893582	Brazil
152	H_capsulatum	CEMM_05_2_086	MK893581	Brazil
153	H_capsulatum	CEMM_05_1_097	MK893580	Brazil
154	H_capsulatum	CEMM_05_2_087	MK893579	Brazil
155	H_capsulatum	CE2713	KX756782	Brazil
156	H_capsulatum	CE1511	KX756780	Brazil
157	H_capsulatum	CE1312	KX756779	Brazil
158	H_capsulatum	CE1213	KX756777	Brazil
159	H_capsulatum	CE0813	KX756775	Brazil
160	H_capsulatum	CE0812	KX756774	Brazil
161	H_capsulatum	CE0713	KX756773	Brazil
162	H_capsulatum	CE0614	KX756772	Brazil
163	H_capsulatum	CE0613	KX756771	Brazil
164	H_capsulatum	CE0413	KX756770	Brazil
165	H_capsulatum	CE0314	KX756769	Brazil
166	H_capsulatum	CE0313	KX756768	Brazil
167	H_capsulatum	CE0214	KX756767	Brazil
168	H_capsulatum	CE0112	KX756766	Brazil
169	H_capsulatum	CE0411	KX058301	Brazil
170	H_capsulatum	CE0511	KX058300	Brazil
171	H_capsulatum	CE2513	KX058299	Brazil
172	H_capsulatum	CE2813	KX058298.1	Brazil
173	H_capsulatum	EPM1028	MK893674	Brazil
174	H_capsulatum	CEMM_03_3_055	MK893645	Brazil
175	H_capsulatum	CEMM_05_6_067	MK893640	Brazil
176	H_capsulatum	CEMM_03_6_019	MK893639	Brazil
177	H_capsulatum	CEMM_05_6_047	MK893638	Brazil
178	H_capsulatum	CEMM_03_4_049	MK893635	Brazil
179	H_capsulatum	CEMM_05_6_020	MK893633	Brazil
180	H_capsulatum	CEMM_05_6_032	MK893631	Brazil
181	H_capsulatum	CEMM_05_6_034	MK893630	Brazil
182	H_capsulatum	CEMM_05_6_040	MK893624	Brazil
183	H_capsulatum	CEMM_05_6_025	MK893613	Brazil
184	H_capsulatum	CEMM_05_3_042	MK893612	Brazil
185	H_capsulatum	CEMM_05_6_019	MK893606	Brazil
186	H_capsulatum	CEMM_05_6_031	MK893605	Brazil
187	H_capsulatum	CEMM_05_6_026	MK893604	Brazil
188	H_capsulatum	CEMM_05_2_053	MK893601	Brazil
189	H_capsulatum	CEMM_05_6_023	MK893600	Brazil
190	H_capsulatum	CEMM_03_2_034	MK893595	Brazil
191	H_capsulatum	CEMM_05_6_024	MK893592	Brazil
192	H_capsulatum	CEMM_05_6_017	MK893589	Brazil
193	H_capsulatum	CEMM_05_3_045	MK893587	Brazil
194	H_capsulatum	CEMM_05_5_011	MK893586	Brazil
195	H_capsulatum	CEMM_05_3_017	MK893584	Brazil
196	H_capsulatum	CEMM_05_3_044	MK893578	Brazil
197	H_capsulatum	CEMM_05_6_028	MK893577	Brazil
198	H_capsulatum	CEMM_05_2_035	MK893576	Brazil
199	A_capsulatus	84564	GU320842	Brazil
200	A_capsulatus	84476	GU320841	Brazil
201	A_capsulatus	84502	GU320840	Brazil
202	H_capsulatum	CEMM_05_4_015	MK893610	Brazil
203	H_capsulatus	CE1012	KX756794	Brazil
204	H_capsulatum	CE3013	KX756810	Brazil
205	H_capsulatum	CE0714	KX756790	Brazil
206	H_capsulatum	CE1714	KX756781	Brazil
207	H_capsulatum	CEMM_05_6_046	MK893628	Brazil
208	H_capsulatum	EPM1022	MK893668	Brazil
209	H_capsulatum	EPM1013	MK893659	Brazil
210	H_capsulatum	EPM1009	MK893655	Brazil
211	H_capsulatum	EPM1006	MK893652	Brazil
212	A_capsulatus	H152	Tree base #1063	Brazil
213	A_capsulatus	H150	Tree base #1063	Brazil
214	A_capsulatus	H196	Tree base #1063	Brazil
215	A_capsulatus	CADAM	GU320843	Brazil
216	A_capsulatus	4334	GU320835	Brazil
217	H_capsulatum	COL_H_068	MH338041	Colombia
218	H_capsulatum	RG	KT601361	Colombia
219	A_capsulatus	H73	AF072359	Colombia
220	H_capsulatus	EH_46	Tree base #1063	Mexico
221	A_capsulatus	H141	Tree base #1063	Indonesia
222	H_capsulatum	EPM1025	MK893671	Brazil
223	H_capsulatum	EPM1019	MK893665	Brazil
224	A_capsulatus	6406	GU320837	Brazil
225	A_capsulatus	4631	GU320836	Brazil
226	A_capsulatus	H200	Tree base #1063	Brazil
227	A_capsulatus	CAO4	GU320844	Brazil
228	H_capsulatum	COL_H_020	MH338038	Colombia
229	A_capsulatus	H67	JX443633	Colombia
230	H_suramericana	MZ5	Sepúlveda et al. (2017)	Colombia
231	H_capsulatum	COL_H_034	MH338040	Colombia
232	H_capsulatum	COL_H_033	MH338039	Colombia
233	H_capsulatum	CEMM_05_6_027	MK893614	Brazil
234	A_capsulatus	H157	Tree base #1063	Australia
235	H_capsulatum	Indo_H13	MN637636	Indonesia
236	H_capsulatum	Indo_H12	MN637635	Indonesia
237	H_capsulatum	Indo_H10	MN637634	Indonesia
238	H_capsulatum	Indo_H9	MN637633	Indonesia
239	H_capsulatum	Indo_H8	MN637632	Indonesia
240	H_capsulatum	Indo_H7	MN637631	Indonesia
241	H_capsulatum	Indo_H6	MN637630	Indonesia
242	H_capsulatum	Indo_H5	MN637629	Indonesia
243	H_capsulatum	Indo_H4	MN637628	Indonesia
244	H_capsulatum	Indo_H3	MN637627	Indonesia
245	H_capsulatum	Indo_H1	MN637625	Indonesia
246	A_capsulatus	H176	JX443640	Netherlands
247	A_capsulatum	Hc_zh01	JN975471	Unknown
248	H_capsulatum	CE2214	KX756807	Brazil
249	H_capsulatum	CEMM_05_3_018	MK893637	Brazil
250	H_capsulatum	CE1013	KX756776	Brazil
251	H_capsulatum	CE1014	KX756795	Brazil
252	H_capsulatum	EPM1012	MK893658	Brazil
253	H_capsulatum	EPM1010	MK893656	Brazil
254	H_capsulatum	EPM1008	MK893654	Brazil
255	H_capsulatum	SRR27481863	Jofre et al. (2022)	India
256	H_capsulatum	SAMN39332434	Jofre et al. (2022)	India
257	H_capsulatum	SAMN39331757	Jofre et al. (2022)	India
258	H_capsulatum	SAMN39331756	Jofre et al. (2022)	India
259	H_capsulatum	SAMN39331755	Jofre et al. (2022)	India
260	H_capsulatum	SAMN39331754	Jofre et al. (2022)	India
261	H_capsulatum	SAMN39331753	Jofre et al. (2022)	India
262	H_capsulatum	SAMN39331751	Jofre et al. (2022)	India
263	H_capsulatum	SAMN39331750	Jofre et al. (2022)	India
264	H_capsulatum	SAMN39331749	Jofre et al. (2022)	India
265	H_capsulatum	SAMN39331746	Jofre et al. (2022)	India
266	H_capsulatum	SAMN39331745	Jofre et al. (2022)	India
267	H_capsulatum	SAMN39331734	Jofre et al. (2022)	India
268	H_capsulatum	SAMN39331730	Jofre et al. (2022)	India
269	H_capsulatum	SAMN39331729	Jofre et al. (2022)	India
270	H_capsulatum	485	Jofre et al. (2022)	India
271	H_capsulatum	EH_357	KT601372	Mexico
272	H_capsulatum	EH_356	KT601371	Mexico
273	H_capsulatum	EH_355	KT601370	Mexico
274	H_capsulatum	1739	KT601345	Argentina
275	H_capsulatum	1558	KT601344	Argentina
276	H_capsulatum	COL_H_018	MH338080	Colombia
277	H_capsulatum	COL_H_066	MH338079	Colombia
278	H_capsulatum	COL_H_057	MH338078	Colombia
279	H_capsulatum	COL_H_056	MH338077	Colombia
280	H_capsulatum	COL_H_043	MH338076	Colombia
281	H_capsulatum	COL_H_042	MH338075.1	Colombia
282	H_capsulatum	COL_H_040	MH338074	Colombia
283	H_capsulatum	COL_H_037	MH338073	Colombia
284	H_capsulatum	COL_H_036	MH338072	Colombia
285	H_capsulatum	COL_H_035	MH338071	Colombia
286	H_capsulatum	COL_H_032	MH338070	Colombia
287	H_capsulatum	COL_H_029	MH338069	Colombia
288	H_capsulatum	COL_H_017	MH338068	Colombia
289	H_capsulatum	COL_H_016	MH338067	Colombia
290	H_capsulatum	COL_H_012	MH338066	Colombia
291	H_capsulatum	COL_H_008	MH338065	Colombia
292	H_capsulatum	COL_H_007	MH338064	Colombia
293	H_capsulatum	COL_H_006	MH338063	Colombia
294	H_capsulatum	JG	KT601357	Colombia
295	H_capsulatum	Hz	KT601356	Colombia
296	H_capsulatum	DMic_206235	MW027017	Argentina
297	H_capsulatum	EPM1007	MK893653	Brazil
298	H_capsulatum	EPM1005	MK893651	Brazil
299	H_capsulatum	EPM1004	MK893650	Brazil
300	H_capsulatum	EPM1002	MK893648	Brazil
301	H_capsulatum	EPM1001	MK893647	Brazil
302	A_capsulatus	H85	AF072367	Argentina
303	A_capsulatus	H68	AF072366	Colombia
304	A_capsulatus	H59	JX443631	Colombia
305	H_capsulatum	COL_H_047	MH338061	Colombia
306	H_capsulatum	993446	KT601350	Argentina
307	H_capsulatum	993445	KT601349	Argentina
308	H_capsulatum	951814	KT601347	Argentina
309	H_capsulatum	92590	KT601346	Argentina
310	H_capsulatum	EPM1003	MK893649	Brazil
311	H_capsulatum	EPM1027	MK893673	Brazil
312	H_capsulatum	993444	KT601348	Argentina
313	H_capsulatum	EPM1011	MK893657	Brazil
314	H_capsulatum	EPM1026	MK893672	Brazil
315	H_capsulatum	EPM1024	MK893670	Brazil
316	H_capsulatum	EPM1021	MK893667	Brazil
317	H_capsulatum	EPM1020	MK893666	Brazil
318	H_capsulatum	EPM1016	MK893662	Brazil
319	H_capsulatus	CEMM_03_6_020	MK893575	Brazil
320	A_capsulatus	RPS45	GU320857	Brazil
321	A_capsulatus	RPS86	GU320856	Brazil
322	A_capsulatus	RPS51	GU320848	Brazil
323	A_capsulatus	MS53	GU320847	Brazil
324	A_capsulatus	6503	GU320838	Brazil
325	H_capsulatum	COL_H_064	MH338062	Colombia
326	H_capsulatum	993267	KT601351	Argentina
327	H_capsulatum	COL_H_038	MH338060	Colombia
328	H_capsulatum	MV3	Sepúlveda et al. (2017)	Colombia
329	H_capsulatum	EH_670H	KT601378	Mexico
330	H_capsulatum	EH_658H	KT601375	Mexico
331	H_capsulatum	EH_655P	KT601374	Mexico
332	H_capsulatum	EH384PA	AF495631	Mexican
333	A_capsulatus	EH384IA	AF495627	Mexican
334	H_capsulatum	EH_670B	KT601377	Mexico
335	A_capsulatus	H81	JX443635	Panama
336	H_capsulatum	G186A	Sepúlveda et al. (2017)	Panama
337	H_capsulatum	G184A	Sepúlveda et al. (2017)	Panama
338	A_capsulatus	t975_12	KC663641.1	Austria
339	A_capsulatus	1001	JX443624	USA
340	A_capsulatus	H9	AF072350	USA
341	A_capsulatus	H79	AF072349	USA
342	H_mississippiensis	UCLA_531	abstracted from genome	USA
343	H_mississippiensis	DOWNS	abstracted from genome	USA
344	H_mississippiensis	CI_7	abstracted from genome	USA
345	H_mississippiensis	CI_43	abstracted from genome	USA
346	H_mississippiensis	CI_42	abstracted from genome	USA
347	H_mississippiensis	CI_24	abstracted from genome	USA
348	H_mississippiensis	CI_22	abstracted from genome	USA
349	H_mississippiensis	CI_19	abstracted from genome	USA
350	H_mississippiensis	505	abstracted from genome	USA
351	A_capsulatus	H69	AF072364	Colombia
352	H_capsulatus	H140	AF072362	Peru
353	H_capsulatum	CE0311	KX058302	Brazil
354	H_capsulatum	EPM1017	MK893663	Brazil
355	H_capsulatum	EPM1014	MK893660	Brazil
356	H_capsulatum	CE1214	KX756778	Brazil
357	A_capsulatus	IT04	GU320846	Brazil
358	H_capsulatum	2021_I	OM914585	Germany
359	A_capsulatus	177CS	GU320884	Brazil
360	A_capsulatus	184PRS	GU320883	Brazil
361	A_capsulatus	B670	GU320882	Brazil
362	A_capsulatus	3612	GU320881	Brazil
363	A_capsulatus	3416	GU320880	Brazil
364	A_capsulatus	3356	GU320879	Brazil
365	A_capsulatus	EP02	GU320878	Brazil
366	A_capsulatus	190CLC	GU320877	Brazil
367	A_capsulatus	187LCT	GU320876	Brazil
368	A_capsulatus	157CS	GU320875	Brazil
369	A_capsulatus	9291	GU320874	Brazil
370	A_capsulatus	9414	GU320873	Brazil
371	A_capsulatus	3237	GU320872	Brazil
372	A_capsulatus	ES62	GU320871	Brazil
373	A_capsulatus	ES60	GU320870	Brazil
374	A_capsulatus	ES56	GU320869	Brazil
375	A_capsulatus	ES55	GU320868	Brazil
376	A_capsulatus	385BG	GU320865	Brazil
377	A_capsulatus	GO1820	GU320864	Brazil
378	A_capsulatus	GO764	GU320863	Brazil
379	A_capsulatus	JIEF	GU320862	Brazil
380	A_capsulatus	RE9463	GU320861	Brazil
381	A_capsulatus	RE5646	GU320860	Brazil
382	A_capsulatus	AC05	GU320859	Brazil
383	A_capsulatus	AC02	GU320858	Brazil
384	A_capsulatus	TI14	GU320852.1	Brazil
385	A_capsulatus	TI05	GU320851.1	Brazil
386	A_capsulatus	TI01	GU320850.1	Brazil
387	A_capsulatus	78642	GU320839	Brazil
388	A_capsulatus	3688	GU320834	Brazil
389	A_capsulatus	RS09	GU320854	Brazil
390	A_capsulatus	RS01	GU320853	Brazil
391	A_capsulatus	RS36	GU320849	Brazil
392	A_capsulatus	IGS19	GU320855	Brazil
393	A_capsulatus	IGS4_5	GU320845	Brazil
394	A_capsulatus	SP2414	GU320867	Brazil
395	A_capsulatus	SP49	GU320866	Brazil
396	A_capsulatus	EH_408PA	AF495647	Mexico
397	H_capsulatum	EH_376A	AF495611	Mexico
398	H_capsulatus	EH_376A	AF495627	Mexico
399	H_capsulatus	EH_373A	AF495603	Mexico
400	A_capsulatus	H66	AF072363	Colombia
401	H_capsulatum	COL_H_005	MH338037	Colombia
402	H_capsulatum	COL_H_001	MH338036	Colombia
403	H_capsulatum_var_capsulatum	CBS_136_72	OM837779	USA
404	A_capsulatus	1005	JX443626	USA
405	A_capsulatus	1008	JX443628	USA
406	A_capsulatus	H11	JX443625	USA
407	A_capsulatus	H130	AF072347	USA
408	A_capsulatus	H77	AF072344	USA
409	A_capsulatus	H4_25	JQ218435	Honduras
410	A_capsulatus	H2	AF072339	USA
411	H_ohiensis	CI_9	Sepúlveda et al. (2017)	USA
412	H_ohiensis	CI_6	Sepúlveda et al. (2017)	USA
413	H_ohiensis	CI_4	Sepúlveda et al. (2017)	USA
414	H_ohiensis	CI_35	Sepúlveda et al. (2017)	USA
415	H_ohiensis	CI_17	Sepúlveda et al. (2017)	USA
416	H_ohiensis	CI_10	Sepúlveda et al. (2017)	USA
417	A_capsulatus	2760	JX443638	USA
418	A_capsulatus	H18	JX443629	USA
419	H_ohiensis	G217B	Sepúlveda et al. (2017)	USA
420	H_ohiensis	G222B	Sepúlveda et al. (2017)	USA
421	H_ohiensis	CI_18	Sepúlveda et al. (2017)	USA
422	H_suramericana	1986	Sepúlveda et al. (2017)	Colombia
423	A_capsulatus	1006	JX443627	USA
424	A_capsulatus	H138	AF072348	USA
425	A_capsulatus	H86	AF072346	USA
426	A_capsulatus	H84	AF072345	USA
427	H_ohiensis	CI_30	Sepúlveda et al. (2017)	USA
428	A_capsulatus	A6_3	JQ218422	Honduras
429	A_capsulatus	H4_25	JQ218435	Honduras
430	A_capsulatus	D5_12	JQ218430	Honduras
431	A_capsulatus	C5_9	JQ218427	Honduras
432	Ajellomyces_apsulatus	E4_14	JQ218432	Honduras
433	A_capsulatus	C4_8	JQ218426	Honduras
434	A_capsulatus	G5_22	JQ218434	Honduras
435	A_capsulatus	E5_15	JQ218433	Honduras
436	A_capsulatus	B4_4	JQ218423	Honduras
437	A_capsulatus	D4_11	JQ218429	Honduras
438	A_capsulatus	D6_13	JQ218431	Honduras
439	A_capsulatus	C6_10	JQ218428	Honduras
440	A_capsulatus	B5_5	JQ218424	Honduras
441	A_capsulatus	H5	AF072340	USA
442	A_capsulatus	B6_7	JQ218425	Honduras
443	H_suramericana	27_14	Sepúlveda et al. (2017)	Guatemala
444	H_capsulatus	H173	Tree base #1063	Unknown
445	H_capsulatum	EH_696P	KT601380	Mexico
446	H_capsulatum	BAT33	MK058443	Netherlands
447	A_capsulatus	CA_1	JX033954	USA
448	A_capsulatus	CO_1	JX033948	USA
449	A_capsulatus	CO_2	JX033951	USA
450	A_capsulatus	CO_3	JX033957	USA
451	A_capsulatus	CA_2	JX033960	USA

## Sheet: ole
	Name	Strain	OLE	Country
1	A_capsulatus	t975_12	KC663643.1	Austria
2	A_capsulatus	1001	JX458499	USA
3	A_capsulatum	H79	Tree base #1063	USA
4	A_capsulatum	H9	Tree base #1063	USA
5	H_mississippiensis	UCLA_531	Sepúlveda et al. (2017)	USA
6	H_mississippiensis	DOWNS	Sepúlveda et al. (2017)	USA
7	H_mississippiensis	CI_7	Sepúlveda et al. (2017)	USA
8	H_mississippiensis	CI_43	Sepúlveda et al. (2017)	USA
9	H_mississippiensis	CI_42	Sepúlveda et al. (2017)	USA
10	H_mississippiensis	CI_24	Sepúlveda et al. (2017)	USA
11	H_mississippiensis	CI_22	Sepúlveda et al. (2017)	USA
12	H_mississippiensis	CI_19	Sepúlveda et al. (2017)	USA
13	H_mississippiensis	505	Sepúlveda et al. (2017)	USA
14	H_mississippiensis	WU24	Sepúlveda et al. (2017)	USA
15	H_capsulatus	H8	FJ435630	USA
16	H_capsulatum	Indo_H13	MN637663	Indonesia
17	H_capsulatum	Indo_H12	MN637662	Indonesia
18	H_capsulatum	Indo_H10	MN637660	Indonesia
19	H_capsulatum	Indo_H9	MN637659	Indonesia
20	H_capsulatum	Indo_H8	MN637658	Indonesia
21	H_capsulatum	Indo_H7	MN637657	Indonesia
22	H_capsulatum	Indo_H6	MN637656	Indonesia
23	H_capsulatum	Indo_H5	MN637655	Indonesia
24	H_capsulatum	Indo_H4	MN637654	Indonesia
25	H_capsulatum	Indo_H3	MN637653	Indonesia
26	H_capsulatum	Indo_H2	MN637652	Indonesia
27	H_capsulatum	Indo_H1	MN637651	Indonesia
28	H_capsulatum	Indo_H11	MN637661	Indonesia
29	H_capsulatum	CBS_478_64	OM675760	Poland
30	H_capsulatum	CBS477_64	OM675759	Poland
31	A_capsulatus	6406	GU321034	Brazil
32	A_capsulatus	3356	GU321033	Brazil
33	A_capsulatus	RS01	GU321032	Brazil
34	A_capsulatus	RPS86	GU321031	Brazil
35	A_capsulatus	RPS51	GU321030	Brazil
36	A_capsulatus	IGS4_5	GU321029	Brazil
37	A_capsulatus	4631	GU321027	Brazil
38	A_capsulatus	4334	GU321026	Brazil
39	A_capsulatus	3688	GU321025	Brazil
40	A_capsulatus	3612	GU321024	Brazil
41	A_capsulatus	CAO4	GU321022	Brazil
42	A_capsulatus	AC05	GU321021	Brazil
43	A_capsulatus	RS36	GU321016	Brazil
44	A_capsulatus	EP02	GU321015	Brazil
45	A_capsulatus	CADAM	GU321014	Brazil
46	A_capsulatus	AC02	GU321013	Brazil
47	A_capsulatus	78642	GU321012	Brazil
48	A_capsulatus	9291	GU321005	Brazil
49	A_capsulatus	9414	GU321004	Brazil
50	A_capsulatus	3237	GU321003	Brazil
51	A_capsulatus	RS09	GU321002	Brazil
52	A_capsulatus	IGS19	GU321001	Brazil
53	A_capsulatus	RPS45	GU321000	Brazil
54	A_capsulatus	ES62	GU320999	Brazil
55	A_capsulatus	EH_383I	AF495621	Mexico
56	H_capsulatum_var_capsulatum	CNM_CM_7057	KX646106	South_America
57	H_capsulatum_var_capsulatum	CNM_CM_5787	KX646095	Ecuador
58	H_capsulatum_var_capsulatum	CNM_CM_5692	KX646093	Mexico
59	H_capsulatum_var_capsulatum	CNM_CM_5679	KX646092	Mexico
60	H_capsulatum_var_capsulatum	CNM_CM_5678	KX646091	Ecuador
61	H_capsulatum_var_capsulatum	CNM_CM_3221	KX646085	Ecuador
62	H_capsulatum_var_capsulatum	CNM_CM_1006	KX646068	South_America
63	A_capsulatus	EH_377	AF495617	Mexico
64	A_capsulatus	H71	JX458511	Colombia
65	H_capsulatus	EH_317	AF495593	Mexico
66	H_capsulatus	EH_375	AF495609	Mexico
67	H_capsulatum	COL_H_004	MH338155	Colombia
68	H_capsulatum	COL_H_014	MH338156	Colombia
69	H_capsulatum	COL_H_015	MH338157	Colombia
70	H_capsulatum	COL_H_019	MH338158	Colombia
71	H_capsulatum	COL_H_021	MH338159	Colombia
72	H_capsulatum	COL_H_024	MH338160	Colombia
73	H_capsulatum	COL_H_025	MH338161	Colombia
74	H_capsulatum	COL_H_053	MH338162	Colombia
75	H_capsulatum	COL_H_055	MH338163	Colombia
76	H_capsulatum	COL_S_1	MH338164	Colombia
77	H_capsulatum	COL_S_2	MH338165	Colombia
78	H_capsulatum	COL_S_3	MH338166	Colombia
79	A_capsulatum	H74	Tree base #1063	Colombia
80	A_capsulatum	H142	Tree base #1063	United_Kingdom
81	A_capsulatum	H150	Tree base #1063	Brazil
82	A_capsulatus	EH_325	Tree base #1063	Mexico
83	H_capsulatus	EH_46	Tree base #1063	Mexico
84	A_capsulatus	EH_332	Tree base #1063	Guatemala
85	H_suramericana	3_11G	Sepúlveda et al. (2017)	Guatemala
86	H_suramericana	21_14	Sepúlveda et al. (2017)	Guatemala
87	H_capsulatum	2009_I	OM675758	Germany
88	H_capsulatum	2021_I	OM675756	Germany
89	A_capsulatus	3416	GU321023	Brazil
90	A_capsulatus	84476	GU321008	Brazil
91	A_capsulatus	84564	GU321007	Brazil
92	A_capsulatus	84502	GU321006	Brazil
93	A_capsulatus	JIEF	GU320990	Brazil
94	A_capsulatus	RE9463	GU320989	Brazil
95	A_capsulatus	RE5646	GU320988	Brazil
96	H_capsulatum_var_capsulatum	CNM_CM_3576	KX646086	Colombia
97	H_capsulatum	CE1713	KX756902	Brazil
98	A_capsulatus	SP49	GU320994	Brazil
99	H_capsulatum_var_capsulatum	CNM_CM_1712	KX646072	South_America
100	H_capsulatum_var_capsulatum	CNM_CM_1049	KX646069	South_America
101	A_capsulatus	EH_408P	AF495649	Mexico
102	A_capsulatus	EH_372	AF495597	Mexico
103	H_capsulatum_var_capsulatum	CNM_CM_7717	KX646115	Mexico
104	A_capsulatus	2134	JX458503	USA
105	H_capsulatum	COL_H_044	MH338153	Colombia
106	H_capsulatum	COL_H_048	MH338154	Colombia
107	A_capsulatus	H76	Tree base #1063	Colombia
108	H_capsulatum_var_capsulatum	CNM_CM_7514	KX646115	South_America
109	H_capsulatum_var_capsulatum	CNM_CM_1547	KX646070	South_America
110	A_capsulatus	H60	JX458506	Colombia
111	H_capsulatum	COL_H_013	MH338169	Colombia
112	H_capsulatum	COL_H_062	MH338170	Colombia
113	A_capsulatus	H73	Tree base #1063	Colombia
114	A_capsulatus	H63	Tree base #1063	Colombia
115	H_capsulatum	COL_H_039	MH338167	Colombia
116	H_capsulatum	COL_H_041	MH338168	Colombia
117	A_capsulatus	H61	JX458507	Colombia
118	H_capsulatus	EH_394P	AF495641	Mexico
119	H_capsulatus	EH_376	AF495613	Mexico
120	H_capsulatum_var_capsulatum	CNM_CM_3036	KX646083	Argentina
121	A_capsulatus	EH_408H	AF495645	Mexico
122	A_capsulatum	H152	Tree base #1063	Brazil
123	H_capsulatus	EH_393	AF495637	Mexico
124	A_capsulatus	IT04	GU321020	Brazil
125	A_capsulatus	TI14	GU321019.1	Brazil
126	A_capsulatus	TI05	GU321018.1	Brazil
127	A_capsulatus	TI01	GU321017.1	Brazil
128	H_capsulatum_var_capsulatum	CNM_CM_6409	KX646103	Panama
129	H_capsulatum_var_capsulatum	CNM_CM_6408	KX646102	Panama
130	A_capsulatus	H81	JX458512	Panama
131	H_capsulatum	G186A	Sepúlveda et al. (2017)	Panama
132	H_capsulatum_var_capsulatum	CNM_CM_6556	KX646104	Venezuela
133	H_capsulatum	G184A	Sepúlveda et al. (2017)	Panama
134	A_capsulatus	EH_383P	AF495625	Mexico
135	H_capsulatum	1558	KT601381	Argentina
136	H_capsulatum_var_capsulatum	92590	KT601383	Argentina
137	H_capsulatum_var_capsulatum	993444	KT601385	Argentina
138	H_capsulatum_var_capsulatum	993445	KT601386	Argentina
139	H_capsulatum	1739	KT601382	Argentina
140	H_capsulatum_var_capsulatum	951814	KT601384	Argentina
141	H_capsulatum_var_capsulatum	993267	KT601388	Argentina
142	H_capsulatum_var_capsulatum	Hz	KT601393	Colombia
143	H_capsulatum_var_capsulatum	JG	KT601394	Colombia
144	H_capsulatum_var_capsulatum	993446	KT601387	Argentina
145	H_capsulatum	EH_449B	KT601410	Mexico
146	H_capsulatum	EH_672B	KT601413.1	Mexico
147	H_capsulatum_var_capsulatum	AP	KT601389	Colombia
148	H_capsulatum_var_capsulatum	EH_323	KT601402	Mexico
149	H_capsulatum_var_capsulatum	EH_324	KT601403	Mexico
150	H_capsulatum_var_capsulatum	EH_326	KT601404	Mexico
151	H_capsulatum_var_capsulatum	EH_327	KT601405	Mexico
152	H_capsulatum_var_capsulatum	EH_328	KT601406	Mexico
153	H_capsulatum_var_capsulatum	EH_355	KT601407	Mexico
154	H_capsulatum_var_capsulatum	EH_356	KT601408	Mexico
155	H_capsulatum_var_capsulatum	EH_357	KT601409	Mexico
156	H_capsulatum_var_capsulatum	GLi	KT601392	Honduras
157	H_capsulatum	EH_655P	KT601411	Mexico
158	H_capsulatum	EH_658H	KT601412	Mexico
159	H_capsulatum_var_capsulatum	LA	KT601395	Colombia
160	H_capsulatum_var_capsulatum_	MZ2	KT601397	Colombia
161	H_capsulatum_var_capsulatum	RG	KT601398	Colombia
162	H_capsulatum_var_capsulatum	GeM	KT601391	Honduras
163	H_capsulatum	EH_672H	KT601416	Mexico
164	H_capsulatum_var_capsulatum	CNM_CM_6305	KX646099	Ecuador
165	H_capsulatum	EPM1002	MK893853	Brazil
166	H_capsulatus	CEMM_03_6_020	MK893779	Brazil
167	H_capsulatum	EPM1001	MK893547	Brazil
168	H_capsulatum	EPM1003	MK893854	Brazil
169	H_capsulatum	EPM1004	MK893855	Brazil
170	H_capsulatum	EPM1006	MK893857	Brazil
171	H_capsulatum	EPM1010	MK893861	Brazil
172	H_capsulatum	EPM1015	MK893866	Brazil
173	H_capsulatum	EPM1019	MK893871	Brazil
174	H_capsulatum	EPM1020	MK893872	Brazil
175	H_capsulatum	EPM1016	MK893867	Brazil
176	H_capsulatum	EPM1024	MK893875	Brazil
177	H_capsulatum	EPM1026	MK893878	Brazil
178	H_capsulatum	EPM1027	MK893878	Brazil
179	H_capsulatum	CEMM_03_2_034	MK893799	Brazil
180	H_capsulatum	CEMM_03_3_055	MK893850	Brazil
181	H_capsulatum	CEMM_03_4_049	MK893840	Brazil
182	H_capsulatum	CEMM_03_4_051	MK893822	Brazil
183	H_capsulatum	CEMM_03_4_052	MK893821	Brazil
184	H_capsulatum	CEMM_03_6_009	MK893801	Brazil
185	H_capsulatum	CEMM_03_6_019	MK893844	Brazil
186	H_capsulatum	CEMM_03_6_059	MK893851	Brazil
187	H_capsulatum	CEMM_05_1_096	MK893811	Brazil
188	H_capsulatum	CEMM_05_1_097	MK893784	Brazil
189	H_capsulatum	CEMM_05_2_021	MK893813	Brazil
190	H_capsulatum	CEMM_05_2_037	MK893798	Brazil
191	H_capsulatum	CEMM_05_2_053	MK893805	Brazil
192	H_capsulatum	CEMM_05_2_086	MK893785	Brazil
193	H_capsulatum	CEMM_05_2_087	MK893783	Brazil
194	H_capsulatum	CEMM_05_2_091	MK893803	Brazil
195	H_capsulatum	CEMM_05_2_093	MK893786	Brazil
196	H_capsulatum	CEMM_05_3_014	MK893827	Brazil
197	H_capsulatum	CEMM_05_3_016	MK893800	Brazil
198	H_capsulatum	CEMM_05_3_017	MK893788	Brazil
199	H_capsulatum	CEMM_05_3_018	MK893842	Brazil
200	H_capsulatum	CEMM_05_3_023	MK893795	Brazil
201	H_capsulatum	CEMM_05_3_040	MK893815	Brazil
202	H_capsulatum	CEMM_05_3_042	MK893816	Brazil
203	H_capsulatum	CEMM_05_3_044	MK893782	Brazil
204	H_capsulatum	CEMM_05_3_045	MK893791	Brazil
205	H_capsulatum	CEMM_05_4_015	MK893814	Brazil
206	H_capsulatum	CEMM_05_4_028	MK893802	Brazil
207	H_capsulatum	CEMM_05_6_010	MK893834	Brazil
208	H_capsulatum	CEMM_05_6_012	MK893797	Brazil
209	H_capsulatum	CEMM_05_6_013	MK893792	Brazil
210	H_capsulatum	CEMM_05_6_014	MK893812	Brazil
211	H_capsulatum	CEMM_05_6_015	MK893789	Brazil
212	H_capsulatum	CEMM_05_6_017	MK893793	Brazil
213	H_capsulatum	CEMM_05_6_018	MK893841	Brazil
214	H_capsulatum	CEMM_05_6_019	MK893810	Brazil
215	H_capsulatum	CEMM_05_6_020	MK893838	Brazil
216	H_capsulatum	CEMM_05_6_021	MK893787	Brazil
217	H_capsulatum	CEMM_05_6_022	MK893806	Brazil
218	H_capsulatum	CEMM_05_6_023	MK893804	Brazil
219	H_capsulatum	CEMM_05_6_024	MK893796	Brazil
220	H_capsulatum	CEMM_05_6_025	MK893817	Brazil
221	H_capsulatum	CEMM_05_6_026	MK893808	Brazil
222	H_capsulatum	CEMM_05_6_028	MK893781	Brazil
223	H_capsulatum	CEMM_05_6_029	MK893794	Brazil
224	H_capsulatum	CEMM_05_6_030	MK893830	Brazil
225	H_capsulatum	CEMM_05_6_031	MK893809	Brazil
226	H_capsulatum	CEMM_05_6_032	MK893836	Brazil
227	H_capsulatum	CEMM_05_6_033	MK893819	Brazil
228	H_capsulatum	CEMM_05_6_034	MK893835	Brazil
229	H_capsulatum	CEMM_05_6_035	MK893833	Brazil
230	H_capsulatum	CEMM_05_6_037	MK893820	Brazil
231	H_capsulatum	CEMM_05_6_038	MK893826	Brazil
232	H_capsulatum	CEMM_05_6_039	MK893839	Brazil
233	H_capsulatum	CEMM_05_6_040	MK893828	Brazil
234	H_capsulatum	CEMM_05_6_041	MK893825	Brazil
235	H_capsulatum	CEMM_05_6_042	MK893823	Brazil
236	H_capsulatum	CEMM_05_6_044	MK893837	Brazil
237	H_capsulatum	CEMM_05_6_045	MK893831	Brazil
238	H_capsulatum	CEMM_05_6_047	MK893843	Brazil
239	H_capsulatum	CEMM_05_6_065	MK893829	Brazil
240	H_capsulatum	CEMM_05_6_066	MK893824	Brazil
241	H_capsulatum	CEMM_05_6_067	MK893845	Brazil
242	H_capsulatum	CEMM_05_6_068	MK893846	Brazil
243	H_capsulatum	CEMM_05_6_069	MK893847	Brazil
244	H_capsulatum	CEMM_05_6_070	MK893848	Brazil
245	H_capsulatum	CEMM_05_6_071	MK893849	Brazil
246	H_capsulatum	EPM1028	MK893879	Brazil
247	H_capsulatum	EPM1029	MK893880	Brazil
248	H_capsulatum	CEMM_05_2_035	MK893780	Brazil
249	H_capsulatum	CEMM_05_5_011	MK893790	Brazil
250	H_capsulatum	EPM1013	MK893864	Brazil
251	H_capsulatum	EPM1014	MK893865	Brazil
252	H_capsulatum	EPM1017	MK893868	Brazil
253	H_capsulatum	EPM1018	MK893869	Brazil
254	H_capsulatum	EPM1023	MK893874	Brazil
255	H_capsulatum	EPM1025	MK893876	Brazil
256	H_capsulatum	CEMM_05_2_085	MK893807	Brazil
257	H_capsulatum	EPM1005	MK893856	Brazil
258	H_capsulatum	EPM1008	MK893859	Brazil
259	H_capsulatum	EPM1021	MK893873	Brazil
260	H_capsulatum	EPM1022	MK893873	Brazil
261	A_capsulatus	MS53	GU321036	Brazil
262	A_capsulatus	GO1820	GU320992	Brazil
263	A_capsulatus	GO764	GU320991	Brazil
264	A_capsulatus	190CLC	GU320987	Brazil
265	H_capsulatum_var_capsulatum	CNM_CM_2462	KX646077	South_America
266	A_capsulatus	H68	JX458509	Colombia
267	H_capsulatum	COL_H_006	MH338129	Colombia
268	H_capsulatum	COL_H_007	MH338130	Colombia
269	H_capsulatum	COL_H_008	MH338131	Colombia
270	H_capsulatum	COL_H_012	MH338132	Colombia
271	H_capsulatum	COL_H_016	MH338133	Colombia
272	H_capsulatum	COL_H_017	MH338134	Colombia
273	H_capsulatum	COL_H_029	MH338136	Colombia
274	H_capsulatum	COL_H_032	MH338137	Colombia
275	H_capsulatum	COL_H_035	MH338138	Colombia
276	H_capsulatum	COL_H_036	MH338139	Colombia
277	H_capsulatum	COL_H_037	MH338140	Colombia
278	H_capsulatum	COL_H_040	MH338141	Colombia
279	H_capsulatum	COL_H_042	MH338142.1	Colombia
280	H_capsulatum	COL_H_043	MH338143	Colombia
281	H_capsulatum	COL_H_056	MH338144	Colombia
282	H_capsulatum	COL_H_057	MH338145	Colombia
283	H_capsulatum	COL_H_066	MH338146	Colombia
284	H_capsulatum	COL_H_068	MH338147	Colombia
285	H_capsulatus	H162	Tree base #1063	Argentina
286	H_capsulatus	H164	Tree base #1063	Argentina
287	A_capsulatus	177CS	GU321037	Brazil
288	A_capsulatus	184PRS	GU321011	Brazil
289	A_capsulatus	187LCT	GU321010	Brazil
290	A_capsulatus	157CS	GU321009	Brazil
291	A_capsulatus	ES60	GU320998	Brazil
292	A_capsulatus	ES56	GU320997	Brazil
293	H_capsulatum_var_capsulatum	CNM_CM_1711	KX646071	South_America
294	A_capsulatus	H59	JX458505	Colombia
295	A_capsulatus	H69	JX458510	Colombia
296	H_capsulatum_var_capsulatum	CNM_CM_6306	KX646100	Argentina
297	H_capsulatum_var_capsulatum	CNM_CM_2907	KX646082	Argentina
298	H_capsulatum_var_capsulatum	CNM_CM_2906	KX646081	Argentina
299	H_capsulatum_var_capsulatum	CNM_CM_2905	KX646080	Argentina
300	H_capsulatum_var_capsulatum	CNM_CM_2290	KX646076	South_America
301	H_capsulatum_var_capsulatum	CNM_CM_4921	KX646089	Paraguay
302	A_capsulatus	H85	Tree base #1063	Argentina
303	A_capsulatus	ES55	GU320996	Brazil
304	A_capsulatus	H66	JX458508	Colombia
305	H_capsulatum	COL_H_047	MH338148	Colombia
306	H_capsulatum	COL_H_064	MH338149	Colombia
307	H_capsulatum_var_capsulatum	CNM_CM_6066	KX646098	Ecuador
308	H_capsulatum_var_capsulatum	CNM_CM_6015	KX646097	Peru
309	H_capsulatum_var_capsulatum	CNM_CM_5659	KX646090	South_America
310	A_capsulatusv	EH_384P	AF495633	Mexico
311	A_capsulatus	EH_384I	AF495629	Mexico
312	H_capsulatum	COL_H_018	MH338135	Colombia
313	H_capsulatum	BAT33	MK124624	Netherlands
314	A_capsulatus	B670	GU321035	Brazil
315	A_capsulatus	6503	GU321028	Brazil
316	H_capsulatum_var_capsulatum	CNM_CM_6307	KX646101	Paraguay
317	H_capsulatus	H163	Tree base #1063	Argentina
318	H_capsulatum	CE0112	KX756900	Brazil
319	H_capsulatum	CE0211	KX756899	Brazil
320	H_capsulatum	CE0212	KX756898	Brazil
321	H_capsulatum	CE0213	KX756897	Brazil
322	H_capsulatum	CE0214	KX756896	Brazil
323	H_capsulatum	CE0314	KX756894	Brazil
324	H_capsulatum	CE0411	KX058306	Brazil
325	H_capsulatum	CE0413	KX756893	Brazil
326	H_capsulatum	CE0414	KX756892	Brazil
327	H_capsulatum	CE0511	KX058305	Brazil
328	H_capsulatum	CE0513	KX756891	Brazil
329	H_capsulatum	CE0611	KX756889	Brazil
330	H_capsulatum	CE0613	KX756888	Brazil
331	H_capsulatum	CE0614	KX756887	Brazil
332	H_capsulatum	CE0711	KX756886.1	Brazil
333	H_capsulatum	CE0713	KX756885	Brazil
334	H_capsulatum	CE0714	KX756884	Brazil
335	H_capsulatum	CE0812	KX756883	Brazil
336	H_capsulatum	CE0813	KX756882	Brazil
337	H_capsulatum	CE0814	KX756881	Brazil
338	H_capsulatum	CE0913	KX756880	Brazil
339	H_capsulatum	CE0914	KX756879	Brazil
340	H_capsulatum	CE1012	KX756878	Brazil
341	H_capsulatum	CE1013	KX756877	Brazil
342	H_capsulatum	CE1014	KX756876	Brazil
343	H_capsulatum	CE1111	KX756875	Brazil
344	H_capsulatum	CE1113	KX756874	Brazil
345	H_capsulatum	CE1114	KX756873	Brazil
346	H_capsulatum	CE1211	KX756901	Brazil
347	H_capsulatum	CE1213	KX756872	Brazil
348	H_capsulatum	CE1214	KX756871	Brazil
349	H_capsulatum	CE1312	KX756870	Brazil
350	H_capsulatum	CE1313	KX756869	Brazil
351	H_capsulatum	CE1414	KX756868	Brazil
352	H_capsulatum	CE1511	KX756867	Brazil
353	H_capsulatum	CE1513	KX756866	Brazil
354	H_capsulatum	CE1611	KX756865	Brazil
355	H_capsulatum	CE1714	KX756864	Brazil
356	H_capsulatum	CE1911	KX756863	Brazil
357	H_capsulatum	CE2111	KX756862	Brazil
358	H_capsulatum	CE2214	KX756861	Brazil
359	H_capsulatum	CE2513	KX058304	Brazil
360	H_capsulatum	CE2514	KX756860	Brazil
361	H_capsulatum	CE2614	KX756859	Brazil
362	H_capsulatum	CE2713	KX756858	Brazil
363	H_capsulatum	CE2813	KX058303.1	Brazil
364	H_capsulatum	CE0313	KX756895	Brazil
365	H_capsulatum	CE0311	KX058307	Brazil
366	H_capsulatum	CE0514	KX756890	Brazil
367	H_capsulatum	EH_670B	KT601414.1	Mexico
368	A_capsulatus_var_farciminosus	H90	Tree base #1063	Egypt
369	A_capsulatus	H150	Tree base #1063	Brazil
370	A_capsulatus	H177	Tree base #1063	Eurasia
371	A_capsulatus	H178	Tree base #1063	Eurasia
372	A_capsulatus	H196	Tree base #1063	Brazil
373	A_capsulatus	H200	Tree base #1063	Brazil
374	A_capsulatus	H141	Tree base #1063	Indonesia
375	A_capsulatus	H62	Tree base #1063	Colombia
376	A_capsulatus	H157	Tree base #1063	Australia
377	H_capsulatus	H2	Tree base #1063	USA
378	A_capsulatus	H5	Tree base #1063	USA
379	A_capsulatus	H84	Tree base #1063	USA
380	H_capsulatum_var_capsulatum	CBS_136_72	KX646110	USA
381	A_capsulatus	1006	JX458501	USA
382	A_capsulatus	1008	JX458502	USA
383	A_capsulatus	H86	Tree base #1063	USA
384	H_capsulatus	H173	Tree base #1063	Unknown
385	H_capsulatus	H77	Tree base #1063	USA
386	H_ohiensis	CI_6	Sepúlveda et al. (2017)	USA
387	H_ohiensis	CI_4	Sepúlveda et al. (2017)	USA
388	H_ohiensis	CI_35	Sepúlveda et al. (2017)	USA
389	H_ohiensis	CI_30	Sepúlveda et al. (2017)	USA
390	H_ohiensis	CI_18	Sepúlveda et al. (2017)	USA
391	H_ohiensis	CI_17	Sepúlveda et al. (2017)	USA
392	H_ohiensis	CI_10	Sepúlveda et al. (2017)	USA
393	A_capsulatus	H11	JX458500	USA
394	H_capsulatum	COL_H_001	MH338126	Colombia
395	H_capsulatum	COL_H_005	MH338127	Colombia
396	H_ohiensis	G222B	Sepúlveda et al. (2017)	USA
397	A_capsulatus	2325	JX458504	USA
398	H_ohiensis	CI_9	Sepúlveda et al. (2017)	USA
399	H_ohiensis	G217B	Sepúlveda et al. (2017)	USA
400	H_capsulatum	COL_H_038	MH338128	Colombia
401	H_capsulatum	MV3	Sepúlveda et al. (2017)	Colombia
402	H_capsulatum_var_capsulatum	CNM_CM_4892	KX646088	Colombia
403	H_capsulatum	EH_670H	KT601415	Mexico
404	A_capsulatus	SP2414	GU320995	Brazil
405	A_capsulatus	385BG	GU320993	Brazil
406	H_capsulatum	COL_H_020	MH338150	Colombia
407	H_capsulatum	COL_H_033	MH338151	Colombia
408	H_capsulatum	COL_H_034	MH338152	Colombia
409	H_capsulatum_var_capsulatum	CNM_CM_7450	KX646112	Ecuador
410	H_capsulatum_var_capsulatum	CNM_CM_7441	KX646111	Uruguay
411	H_capsulatum_var_capsulatum	CNM_CM_2721	KX646078	South_America
412	H_capsulatum_var_capsulatum	CNM_CM_2075	KX646075	South_America
413	H_capsulatum_var_capsulatum	CNM_CM_1713	KX646073	South_America
414	H_suramericana	MZ5	Sepúlveda et al. (2017)	Colombia
415	H_capsulatum_var_capsulatum	CNM_CM_2854	KX646079	South_America
416	H_capsulatum_var_capsulatum	CNM_CM_2028	KX646074	South_America
417	H_capsulatum_var_capsulatum	CNM_CM_5731	KX646094	Ecuador
418	H_capsulatum_var_capsulatum	LF	KT601396	Colombia
419	H_capsulatum	CEMM_05_6_027	MK893818	Brazil
420	H_capsulatum	CEMM_05_6_046	MK893832	Brazil
421	H_capsulatum	EPM1007	MK893858	Brazil
422	H_capsulatum	EPM1009	MK893860	Brazil
423	H_capsulatum	EPM1011	MK893862	Brazil
424	H_capsulatum	EPM1012	MK893863	Brazil
425	A_capsulatus	H67	Tree base #1063	Colombia
426	A_capsulatus	G1_19	JQ218416	Honduras
427	A_capsulatus	F3_18	JQ218415	Honduras
428	A_capsulatus	D1_10	JQ218408	Honduras
429	A_capsulatus	E1_13	JQ218411	Honduras
430	A_capsulatus	H64	Tree base #1063	Colombia
431	H_capsulatus	EH_373	AF495601	Mexico
432	A_capsulatus	UMIP_1052_72	FJ435635	Brazil
433	A_capsulatus	Meles	FJ435633	Brazil
434	A_capsulatus	UMIP_638_61	FJ435634	Brazil
435	A_capsulatus_var_duboisii	H143	FJ435632	South Africa
436	A_capsulatum_var_duboisii	H88	FJ435631	Belgium
437	H_capsulatum_var_duboisii	CBS175_57	KX646108	Senegal
438	H_duboisii	CBS_215_53	KX646107	Congo
439	H_capsulatus	H189	Tree base #1063	Unknown
440	A_capsulatus	H137	Tree base #1063	Zaire
441	H_capsulatum_var_duboisii	CNM_CM_8013	KX646117	Ghana
442	H_capsulatum_var_duboisii	CNM_CM_7767	KX646116	Nigeria
443	H_capsulatum_var_duboisii	CNM_CM_7704	KX646114	Ghana
444	H_capsulatum_var_capsulatum	CBS_287_54	KX646109	South Africa
445	H_capsulatum_var_duboisii	CNM_CM_5788	KX646096	Africa
446	H_capsulatum_var_duboisii	H91	JX458513	Guinea
447	H_duboisii	duboisii_B	Sepúlveda et al. (2017)	Africa
448	H_duboisii	duboisii_A	Sepúlveda et al. (2017)	Africa
449	H_capsulatum_var_duboisii	CNM_CM_7001	KX646105	Equatorial_Guinea
450	A_capsulatum_var_duboisii	H87	Tree base #1063	Africa
451	H_capsulatus_var_duboisii	H147	Tree base #1063	Senegal
452	A_capsulatus	Hc_zh01	JN975473	Unknown
453	Ajellomyces capsulatus	H176	JX458514	Netherlands
454	Histoplasma sp	SRR27481863	Jofre et al. (2022)	India
455	Histoplasma sp	SAMN39332434	Jofre et al. (2022)	India
456	Histoplasma sp	SAMN39331757	Jofre et al. (2022)	India
457	Histoplasma sp	SAMN39331756	Jofre et al. (2022)	India
458	Histoplasma sp	SAMN39331755	Jofre et al. (2022)	India
459	Histoplasma sp	SAMN39331754	Jofre et al. (2022)	India
460	Histoplasma sp	SAMN39331753	Jofre et al. (2022)	India
461	Histoplasma sp	SAMN39331751	Jofre et al. (2022)	India
462	Histoplasma sp	SAMN39331750	Jofre et al. (2022)	India
463	Histoplasma sp	SAMN39331749	Jofre et al. (2022)	India
464	Histoplasma sp	SAMN39331746	Jofre et al. (2022)	India
465	Histoplasma sp	SAMN39331745	Jofre et al. (2022)	India
466	Histoplasma sp	SAMN39331730	Jofre et al. (2022)	India
467	Histoplasma sp	SAMN39331734	Jofre et al. (2022)	India
468	Histoplasma sp	SAMN39331733	Jofre et al. (2022)	India
469	Histoplasma sp	SAMN39331729	Jofre et al. (2022)	India
470	Histoplasma sp	485	Jofre et al. (2022)	India
471	H. suramericana	27_14	Jofre et al. (2022)	Guatemala
472	Histoplasma capsulatum	EH_374	AF495605	Mexico
473	Ajellomyces capsulatus	H2_25	JQ218419	Honduras
474	Ajellomyces capsulatus	E3_15	JQ218413	Honduras
475	Ajellomyces capsulatus	E2_14	JQ218412	Honduras
476	Ajellomyces capsulatus	D3_12	JQ218410	Honduras
477	Ajellomyces capsulatus	C3_9	JQ218407	Honduras
478	Ajellomyces capsulatus	B2_5	JQ218403	Honduras
479	Ajellomyces capsulatus	A2_2	JQ218400	Honduras
480	Ajellomyces capsulatus	A1_1	JQ218399	Honduras
481	Ajellomyces capsulatus	H3_26	JQ218420	Honduras
482	Ajellomyces capsulatus	C2_8	JQ218406	Honduras
483	Ajellomyces capsulatus	H1_23	JQ218418	Honduras
484	Ajellomyces capsulatus	F1_16	JQ218414	Honduras
485	Ajellomyces capsulatus	D2_11	JQ218409	Honduras
486	Ajellomyces capsulatus	C1_7	JQ218405	Honduras
487	Ajellomyces capsulatus	B3_6	JQ218404	Honduras
488	Ajellomyces capsulatus	A3_3	JQ218401	Honduras
489	Ajellomyces capsulatus	B1_4	JQ218402	Honduras
490	Histoplasma capsulatum	CNM_CM_3153	KX646084	Argentina
491	H. suramericana	1986	Sepúlveda et al. (2017)	Colombia

## Sheet: h-anti
	Name	Strain	H-anti	Country
1	Histoplasma_capsulatum	CBS_215_53	PQ055823	Congo
2	Histoplasma capsulatum	Indo_H13	MN637650	Indonesia
3	Histoplasma capsulatum	Indo_H12	MN637648	Indonesia
4	Histoplasma capsulatum	Indo_H10	MN637647	Indonesia
5	Histoplasma capsulatum	Indo_H9	MN637646	Indonesia
6	Histoplasma capsulatum	Indo_H8	MN637645	Indonesia
7	Histoplasma capsulatum	Indo_H7	MN637644	Indonesia
8	Histoplasma capsulatum	Indo_H6	MN637643	Indonesia
9	Histoplasma capsulatum	Indo_H5	MN637642	Indonesia
10	Histoplasma capsulatum	Indo_H4	MN637641	Indonesia
11	Histoplasma capsulatum	Indo_H3	MN637640	Indonesia
12	Histoplasma capsulatum	Indo_H2	MN637639	Indonesia
13	Histoplasma capsulatum	Indo_H1	MN637638	Indonesia
14	Histoplasma_capsulatum_var_duboisii	H91	JX458495	Guinea
15	Histoplasma_capsulatus	H189	Tree base #1063	Africa
16	Ajellomyces capsulatus	H137	Tree base #1063	Zaire
17	Ajellomyces capsulatus	H176	JX458498	Netherlands
18	Ajellomyces capsulatus	EH_384PH	AF495632	Mexico
19	Histoplasma sp	SRR27481863	Jofre et al. (2022)	India
20	Histoplasma sp	SAMN39332434	Jofre et al. (2022)	India
21	Histoplasma sp	SAMN39331757	Jofre et al. (2022)	India
22	Histoplasma sp	SAMN39331756	Jofre et al. (2022)	India
23	Histoplasma sp	SAMN39331755	Jofre et al. (2022)	India
24	Histoplasma sp	SAMN39331754	Jofre et al. (2022)	India
25	Histoplasma sp	SAMN39331753	Jofre et al. (2022)	India
26	Histoplasma sp	SAMN39331751	Jofre et al. (2022)	India
27	Histoplasma sp	SAMN39331750	Jofre et al. (2022)	India
28	Histoplasma sp	SAMN39331749	Jofre et al. (2022)	India
29	Histoplasma sp	SAMN39331746	Jofre et al. (2022)	India
30	Histoplasma sp	SAMN39331745	Jofre et al. (2022)	India
31	Histoplasma sp	SAMN39331734	Jofre et al. (2022)	India
32	Histoplasma sp	SAMN39331733	Jofre et al. (2022)	India
33	Histoplasma sp	SAMN39331730	Jofre et al. (2022)	India
34	Histoplasma sp	SAMN39331729	Jofre et al. (2022)	India
35	Histoplasma sp	485	Jofre et al. (2022)	India
36	Ajellomyces capsulatus	157CS	GU320887	Brazil
37	Ajellomyces capsulatus	177CS	GU320933	Brazil
38	Ajellomyces capsulatus	184PRS	GU320932	Brazil
39	Ajellomyces capsulatus	190CLC	GU320885	Brazil
40	Ajellomyces capsulatus	ES55	GU320900	Brazil
41	Ajellomyces capsulatus	ES56	GU320899	Brazil
42	Ajellomyces capsulatus	ES60	GU320898	Brazil
43	Ajellomyces capsulatus	ES62	GU320897	Brazil
44	Ajellomyces capsulatus	GO1820	GU320904	Brazil
45	Ajellomyces capsulatus	GO764	GU320905	Brazil
46	Ajellomyces capsulatus	MS53	GU320934	Brazil
47	Ajellomyces capsulatus	187LCT	GU320886	Brazil
48	Histoplasma capsulatum	DMic_206235	MW002769	Argentina
49	Ajellomyces capsulatus	H59	JX458486	Colombia
50	Ajellomyces capsulatus	H66	JX458491	Colombia
51	Histoplasma capsulatum	EPM1027	MK893776	Brazil
52	Histoplasma capsulatum	EPM1026	MK893775	Brazil
53	Histoplasma capsulatum	EPM1024	MK893773	Brazil
54	Histoplasma capsulatum	EPM1021	MK893770	Brazil
55	Histoplasma capsulatum	EPM1020	MK893769	Brazil
56	Histoplasma capsulatum	EPM1016	MK893765	Brazil
57	Histoplasma capsulatum	EPM1011	MK893760	Brazil
58	Histoplasma capsulatum	EPM1007	MK893756	Brazil
59	Histoplasma capsulatum	EPM1005	MK893754	Brazil
60	Histoplasma capsulatum	EPM1004	MK893753	Brazil
61	Histoplasma capsulatum	EPM1003	MK893752	Brazil
62	Histoplasma capsulatum	CEMM_03_6_020	MK893676	Brazil
63	Histoplasma capsulatum	DMic_175700	MK562409	Argentina
64	Ajellomyces capsulatus	92520_H	GU363924	Argentina
65	Ajellomyces capsulatus	H163	Tree base #1063	Argentina
66	Ajellomyces capsulatus	H164	Tree base #1063	Argentina
67	Ajellomyces capsulatus	H162	Tree base #1063	Argentina
68	Ajellomyces capsulatus	H85	Tree base #1063	Argentina
69	Histoplasma capsulatum	EPM1002	MK893751	Brazil
70	Histoplasma capsulatum	EPM1001	MK893750	Brazil
71	Ajellomyces capsulatus	H69	JX458493	Colombia
72	Histoplasma capsulatum	Indo_H11	MN637649	Indonesia
73	Ajellomyces capsulatus	Badger	JX093566	Germany
74	Ajellomyces capsulatus	SP49	GU320902	Brazil
75	Histoplasma capsulatum	EPM1023	MK893772	Brazil
76	Histoplasma capsulatum	EPM1018	MK893767	Brazil
77	Histoplasma capsulatum	EPM1017	MK893766	Brazil
78	Histoplasma capsulatum	EPM1014	MK893763	Brazil
79	Ajellomyces capsulatus	H60	JX458487	Colombia
80	Ajellomyces capsulatus	H61	JX458488	Colombia
81	Ajellomyces capsulatus	EH_374H	AF495604	Mexico
82	Ajellomyces capsulatus	EH_373H	AF495600	Mexico
83	Ajellomyces capsulatus	H76	Tree base #1063	Colombia
84	Ajellomyces capsulatus	H73	Tree base #1063	Colombia
85	Histoplasma capsulatum	EH_46	Tree base #1063	Mexico
86	Ajellomyces capsulatus	EH_332	Tree base #1063	Guatemala
87	Ajellomyces capsulatus	2134	JX458485	USA
88	Ajellomyces capsulatus	2761	JX458497	USA
89	Histoplasma capsulatum	CEMM_05_6_046	MK893730	Brazil
90	Ajellomyces capsulatus	H63	JX458490	Colombia
91	Histoplasma capsulatum	EPM1022	MK893771	Brazil
92	Histoplasma capsulatum	EPM1019	MK893768	Brazil
93	Histoplasma capsulatum	EPM1013	MK893762	Brazil
94	Histoplasma capsulatum	EPM1009	MK893758	Brazil
95	Histoplasma capsulatum	EPM1006	MK893755	Brazil
96	Ajellomyces capsulatus	84476	GU320890	Brazil
97	Ajellomyces capsulatus	84502	GU320888	Brazil
98	Ajellomyces capsulatus	84564	GU320889	Brazil
99	Ajellomyces capsulatus	JIEF	GU320906	Brazil
100	Histoplasma capsulatum	EPM1029	MK893778	Brazil
101	Histoplasma capsulatum	EPM1028	MK893777	Brazil
102	Histoplasma capsulatum	EPM1015	MK893764	Brazil
103	Histoplasma capsulatum	CEMM_03_6_059	MK893749	Brazil
104	Histoplasma capsulatum	CEMM_03_3_055	MK893748	Brazil
105	Histoplasma capsulatum	CEMM_05_6_071	MK893747	Brazil
106	Histoplasma capsulatum	CEMM_05_6_070	MK893746	Brazil
107	Histoplasma capsulatum	CEMM_05_6_069	MK893745	Brazil
108	Histoplasma capsulatum	CEMM_05_6_068	MK893744	Brazil
109	Histoplasma capsulatum	CEMM_05_6_067	MK893743	Brazil
110	Histoplasma capsulatum	CEMM_03_6_019	MK893742	Brazil
111	Histoplasma capsulatum	CEMM_05_6_018	MK893739	Brazil
112	Histoplasma capsulatum	CEMM_03_4_049	MK893738	Brazil
113	Histoplasma capsulatum	CEMM_05_6_039	MK893737	Brazil
114	Histoplasma capsulatum	CEMM_05_6_044	MK893735	Brazil
115	Histoplasma capsulatum	CEMM_05_6_032	MK893734	Brazil
116	Histoplasma capsulatum	CEMM_05_6_034	MK893733	Brazil
117	Histoplasma capsulatum	CBS_215_53	PQ055823	Congo
118	Histoplasma capsulatum	CEMM_05_6_035	MK893731	Brazil
119	Histoplasma capsulatum	CEMM_05_6_045	MK893729	Brazil
120	Histoplasma capsulatum	CEMM_05_6_030	MK893728	Brazil
121	Histoplasma capsulatum	CEMM_05_6_065	MK893727	Brazil
122	Histoplasma capsulatum	CEMM_05_6_038	MK893724	Brazil
123	Histoplasma capsulatum	CEMM_05_6_041	MK893723	Brazil
124	Histoplasma capsulatum	CEMM_05_6_042	MK893721	Brazil
125	Histoplasma capsulatum	CEMM_03_4_051	MK893720	Brazil
126	Histoplasma capsulatum	CEMM_03_4_052	MK893719	Brazil
127	Histoplasma capsulatum	CEMM_05_6_037	MK893718	Brazil
128	Histoplasma capsulatum	CEMM_05_6_033	MK893717	Brazil
129	Histoplasma capsulatum	CEMM_05_6_025	MK893715	Brazil
130	Histoplasma capsulatum	CEMM_05_3_042	MK893714	Brazil
131	Histoplasma capsulatum	CEMM_05_3_040	MK893713	Brazil
132	Histoplasma capsulatum	CEMM_05_6_019	MK893708	Brazil
133	Histoplasma capsulatum	CEMM_03_6_009	MK893699	Brazil
134	Ajellomyces capsulatus	CEMM_05_2_037	MK893696	Brazil
135	Histoplasma capsulatum	CEMM_05_6_012	MK893695	Brazil
136	Histoplasma capsulatum	CEMM_05_6_024	MK893694	Brazil
137	Histoplasma capsulatum	CEMM_05_3_023	MK893693	Brazil
138	Histoplasma capsulatum	CEMM_05_6_017	MK893691	Brazil
139	Histoplasma capsulatum	CEMM_05_6_013	MK893690	Brazil
140	Histoplasma capsulatum	CEMM_05_3_045	MK893689	Brazil
141	Histoplasma capsulatum	CEMM_05_5_011	MK893688	Brazil
142	Histoplasma capsulatum	CEMM_05_6_015	MK893687	Brazil
143	Histoplasma capsulatum	CEMM_05_3_017	MK893686	Brazil
144	Histoplasma capsulatum	CEMM_05_6_021	MK893685	Brazil
145	Histoplasma capsulatum	CEMM_05_2_086	MK893682	Brazil
146	Histoplasma capsulatum	CEMM_05_1_097	MK893681	Brazil
147	Histoplasma capsulatum	CEMM_05_2_087	MK893680	Brazil
148	Histoplasma capsulatum	CEMM_05_3_044	MK893679	Brazil
149	Histoplasma capsulatum	CEMM_05_6_028	MK893678	Brazil
150	Histoplasma capsulatum	CEMM_05_2_035	MK893677	Brazil
151	Histoplasma capsulatum	CEMM_05_2_084	MK893683	Brazil
152	Histoplasma capsulatum	CE0112	KX756853	Brazil
153	Histoplasma capsulatum	CE0311	KX058322	Brazil
154	Histoplasma capsulatum	CE0313	KX756849	Brazil
155	Histoplasma capsulatum	CE0411	KX058321	Brazil
156	Histoplasma capsulatum	CE0413	KX756847	Brazil
157	Histoplasma capsulatum	CE0511	KX058320	Brazil
158	Histoplasma capsulatum	CE0613	KX756843	Brazil
159	Histoplasma capsulatum	CE0713	KX756841	Brazil
160	Histoplasma capsulatum	CE0812	KX756839	Brazil
161	Histoplasma capsulatum	CE0913	KX756836	Brazil
162	Histoplasma capsulatum	CE2513	KX058319	Brazil
163	Histoplasma capsulatum	CE2614	KX756816	Brazil
164	Histoplasma capsulatum	CE2713	KX756815	Brazil
165	Histoplasma capsulatum	CE0211	KX756852	Brazil
166	Histoplasma capsulatum	CE1911	KX756820	Brazil
167	Histoplasma capsulatum	CE0212	KX756851	Brazil
168	Histoplasma capsulatum	CE0214	KX756855	Brazil
169	Histoplasma capsulatum	CE0314	KX756848	Brazil
170	Histoplasma capsulatum	CE0414	KX756846	Brazil
171	Histoplasma capsulatum	CE0614	KX756842	Brazil
172	Histoplasma capsulatum	CE1012	KX756834	Brazil
173	Histoplasma capsulatum	CE1014	KX756833	Brazil
174	Histoplasma capsulatum	CE1111	KX756832	Brazil
175	Histoplasma capsulatum	CE1113	KX756831	Brazil
176	Histoplasma capsulatum	CE1211	KX756829	Brazil
177	Histoplasma capsulatum	CE1214	KX756827	Brazil
178	Histoplasma capsulatum	CE1312	KX756854	Brazil
179	Histoplasma capsulatum	CE1313	KX756826	Brazil
180	Histoplasma capsulatum	CE1414	KX756825	Brazil
181	Histoplasma capsulatum	CE1511	KX756824	Brazil
182	Histoplasma capsulatum	CE1513	KX756823	Brazil
183	Histoplasma capsulatum	CE1611	KX756822	Brazil
184	Histoplasma capsulatum	CE1714	KX756821	Brazil
185	Histoplasma capsulatum	CE2111	KX756819	Brazil
186	Histoplasma capsulatum	CE2214	KX756818	Brazil
187	Histoplasma capsulatum	CE1213	KX756828	Brazil
188	Histoplasma capsulatum	CEMM_05_2_093	MK893684	Brazil
189	Histoplasma capsulatum	CEMM_05_6_047	MK893741	Brazil
190	Ajellomyces capsulatus	CEMM_05_4_015	MK893712	Brazil
191	Histoplasma capsulatum	CEMM_05_2_021	MK893711	Brazil
192	Histoplasma capsulatum	CEMM_05_6_014	MK893710	Brazil
193	Histoplasma capsulatum	CEMM_05_6_031	MK893707	Brazil
194	Histoplasma capsulatum	CEMM_05_6_026	MK893706	Brazil
195	Histoplasma capsulatum	CEMM_05_2_085	MK893705	Brazil
196	Histoplasma capsulatum	CEMM_05_6_022	MK893704	Brazil
197	Histoplasma capsulatum	CEMM_05_2_053	MK893703	Brazil
198	Histoplasma capsulatum	CEMM_05_6_023	MK893702	Brazil
199	Histoplasma capsulatum	CEMM_05_2_091	MK893701	Brazil
200	Histoplasma capsulatum	CEMM_05_4_028	MK893700	Brazil
201	Ajellomyces capsulatus	385BG	GU320903	Brazil
202	Ajellomyces capsulatus	SP2414	GU320901	Brazil
203	Histoplasma capsulatum	EPM1010	MK893759	Brazil
204	Histoplasma capsulatum	EPM1008	MK893757	Brazil
205	Ajellomyces capsulatus	H67	JX458492	Colombia
206	Histoplasma capsulatum	CEMM_05_3_014	MK893725	Brazil
207	Histoplasma capsulatum	CEMM_05_1_096	MK893709	Brazil
208	Histoplasma capsulatum	CEMM_05_6_066	MK893722	Brazil
209	Histoplasma capsulatum	CE0213	KX756850	Brazil
210	Histoplasma capsulatum	CE0513	KX756845	Brazil
211	Histoplasma capsulatum	CE0714	KX756840	Brazil
212	Histoplasma capsulatum	CE0914	KX756835	Brazil
213	Histoplasma capsulatum	CE2514	KX756817	Brazil
214	Ajellomyces capsulatus	1001	JX458483	USA
215	Ajellomyces capsulatus	2325	JX458496	USA
216	Ajellomyces capsulatus	H11	JX458484	USA
217	Histoplasma_capsulatus	H173	Tree base #1063	Unknown
218	Ajellomyces capsulatus	H86	Tree base #1063	USA
219	Ajellomyces capsulatus	H77	Tree base #1063	USA
220	Ajellomyces capsulatus	3237	GU320893	Brazil
221	Ajellomyces capsulatus	3356	GU320909	Brazil
222	Ajellomyces capsulatus	4334	GU320912	Brazil
223	Ajellomyces capsulatus	4631	GU320913	Brazil
224	Ajellomyces capsulatus	6406	GU320914	Brazil
225	Ajellomyces capsulatus	6503	GU320930	Brazil
226	Ajellomyces capsulatus	9291	GU320891	Brazil
227	Ajellomyces capsulatus	78642	GU320915	Brazil
228	Ajellomyces capsulatus	AC02	GU320916	Brazil
229	Ajellomyces capsulatus	AC05	GU320917	Brazil
230	Ajellomyces capsulatus	B670	GU320935	Brazil
231	Ajellomyces capsulatus	CADAM	GU320918	Brazil
232	Ajellomyces capsulatus	EP02	GU320920	Brazil
233	Ajellomyces capsulatus	IGS19	GU320895	Brazil
234	Ajellomyces capsulatus	RPS45	GU320896	Brazil
235	Ajellomyces capsulatus	RPS51	GU320924	Brazil
236	Ajellomyces capsulatus	RPS86	GU320925	Brazil
237	Ajellomyces capsulatus	RS01	GU320921	Brazil
238	Ajellomyces capsulatus	RS09	GU320894	Brazil
239	Ajellomyces capsulatus	RS36	GU320923	Brazil
240	Ajellomyces capsulatus	TI01	GU320926.1	Brazil
241	Ajellomyces capsulatus	TI05	GU320927.1	Brazil
242	Ajellomyces capsulatus	TI14	GU320928.1	Brazil
243	Ajellomyces capsulatus	9414	GU320892	Brazil
244	Ajellomyces capsulatus	3688	GU320929	Brazil
245	Histoplasma capsulatum	EPM1025	MK893774	Brazil
246	Ajellomyces capsulatus	3612	GU320911	Brazil
247	Ajellomyces capsulatus	IT04	GU320931	Brazil
248	Ajellomyces capsulatus	CAO4	GU320919	Brazil
249	Ajellomyces capsulatus	EH_375H	AF495608	Mexico
250	Ajellomyces capsulatus	EH_376H	AF495612	Mexico
251	Ajellomyces capsulatus	EH_377H	AF495616	Mexico
252	Histoplasma capsulatum	EH_317	AF495592	Mexico
253	Ajellomyces capsulatus	EH_325	Tree base #1063	Mexico
254	Histoplasma capsulatum	CE1013	KX756856	Brazil
255	Histoplasma capsulatum	CE1114	KX756830	Brazil
256	Histoplasma capsulatum	CEMM_05_3_018	MK893740	Brazil
257	Histoplasma capsulatum	CE0611	KX756844	Brazil
258	Histoplasma capsulatum	CEMM_05_6_027	MK893716	Brazil
259	Ajellomyces capsulatus	H81	JX458494	Panama
260	Ajellomyces capsulatus	RE5646	GU320908	Brazil
261	Ajellomyces capsulatus	RE9463	GU320907	Brazil
262	Histoplasma capsulatum	EPM1012	MK893761	Brazil
263	Histoplasma capsulatum	CEMM_05_6_020	MK893736	Brazil
264	Histoplasma capsulatum	CEMM_05_6_040	MK893726	Brazil
265	Histoplasma capsulatum	CEMM_03_2_034	MK893697	Brazil
266	Histoplasma capsulatum	CEMM_05_6_029	MK893692	Brazil
267	Histoplasma capsulatum	CE0514	KX756814	Brazil
268	Histoplasma capsulatum	CE1713	KX756812	Brazil
269	Histoplasma capsulatum	CE2813	KX058318	Brazil
270	Histoplasma capsulatum	CE0711	KX756813.1	Brazil
271	Histoplasma capsulatum	CE3013	KX756811	Brazil
272	Histoplasma capsulatum	CE0814	KX756837	Brazil
273	Ajellomyces capsulatus	3416	GU320910	Brazil
274	Ajellomyces _capsulatus_var_duboisii	H88	Tree base #1063	Africa
275	Ajellomyces _capsulatus_var_duboisii	H143	Tree base #1063	Africa
276	Ajellomyces capsulatus	H68	Tree base #1063	Colombia
277	Ajellomyces_capsulatum_var_duboisii	H87	Tree base #1063	Guinea
278	Histoplasma capsulatum	H147	Tree base #1063	Senegal
279	Ajellomyces capsulatus	H71	Tree base #1063	Colombia
280	Ajellomyces capsulatus	H74	Tree base #1063	Colombia
281	Ajellomyces_capsulatus_var_farciminosus	H90	Tree base #1063	Egypt
282	Ajellomyces capsulatus	H141	Tree base #1063	Indonesia
283	Ajellomyces capsulatus	H177	Tree base #1063	Eurasia
284	Ajellomyces capsulatus	H178	Tree base #1063	Eurasia
285	Ajellomyces capsulatus	H196	Tree base #1063	Brazil
286	Ajellomyces capsulatus	H62	JX458489	Colombia
287	Ajellomyces capsulatus	H142	Tree base #1063	United_Kingdom
288	Ajellomyces capsulatus	H64	Tree base #1063	Colombia
289	Ajellomyces capsulatus	H2	Tree base #1063	USA
290	Ajellomyces capsulatus	H5	Tree base #1063	USA
291	Ajellomyces capsulatus	H84	Tree base #1063	USA
292	Ajellomyces capsulatus	H79	Tree base #1063	USA
293	Ajellomyces capsulatus	H9	Tree base #1063	USA
294	Ajellomyces capsulatus	H152	Tree base #1063	Brazil
295	Ajellomyces capsulatus	H200	Tree base #1063	Brazil
296	Ajellomyces capsulatus	H157	Tree base #1063	Australia
297	Ajellomyces capsulatus	EH_383PH	AF495624	Mexico
298	Ajellomyces capsulatus	EH_383IH	AF495620	Mexico
299	Histoplasma capsulatum	COL_H_004	MH122855	Colombia
300	Histoplasma capsulatum	COL_H_013	MH122856	Colombia
301	Histoplasma capsulatum	COL_H_015	MH122857	Colombia
302	Histoplasma capsulatum	COL_H_025	MH122858	Colombia
303	Histoplasma capsulatum	COL_H_039	MH122859	Colombia
304	Histoplasma capsulatum	COL_H_041	MH122860	Colombia
305	Histoplasma capsulatum	COL_H_048	MH122861	Colombia
306	Histoplasma capsulatum	COL_H_055	MH122862	Colombia
307	Histoplasma capsulatum	COL_H_062	MH122853	Colombia
308	Histoplasma capsulatum	COL_H_068	MH122854	Colombia
309	Histoplasma capsulatum	COL_H_053	MH122844	Colombia
310	Histoplasma capsulatum	COL_H_019	MH122846	Colombia
311	Histoplasma capsulatum	COL_H_021	MH122847	Colombia
312	Histoplasma capsulatum	COL_H_024	MH122848	Colombia
313	Histoplasma capsulatum	COL_H_044	MH122849	Colombia
314	Histoplasma capsulatum	COL_S_1	MH122850	Colombia
315	Histoplasma capsulatum	COL_S_2	MH122851	Colombia
316	Histoplasma capsulatum	COL_S_3	MH122852	Colombia
317	Histoplasma capsulatum	COL_H_014	MH122845	Colombia
318	Histoplasma capsulatum	COL_H_020	MH122841	Colombia
319	Histoplasma capsulatum	COL_H_033	MH122842	Colombia
320	Histoplasma capsulatum	COL_H_034	MH122843	Colombia
321	Histoplasma capsulatum	COL_H_006	MH122866	Colombia
322	Histoplasma capsulatum	COL_H_007	MH122867	Colombia
323	Histoplasma capsulatum	COL_H_008	MH122868	Colombia
324	Histoplasma capsulatum	COL_H_012	MH122869	Colombia
325	Histoplasma capsulatum	COL_H_016	MH122870	Colombia
326	Histoplasma capsulatum	COL_H_017	MH122871	Colombia
327	Histoplasma capsulatum	COL_H_018	MH122872	Colombia
328	Histoplasma capsulatum	COL_H_029	MH122873	Colombia
329	Histoplasma capsulatum	COL_H_032	MH122874	Colombia
330	Histoplasma capsulatum	COL_H_035	MH122875	Colombia
331	Histoplasma capsulatum	COL_H_037	MH122877	Colombia
332	Histoplasma capsulatum	COL_H_042	MH122879.1	Colombia
333	Histoplasma capsulatum	COL_H_036	MH122876	Colombia
334	Histoplasma capsulatum	COL_H_043	MH122880	Colombia
335	Histoplasma capsulatum	COL_H_056	MH122881	Colombia
336	Histoplasma capsulatum	COL_H_057	MH122882	Colombia
337	Histoplasma capsulatum	COL_H_047	MH122864	Colombia
338	Histoplasma capsulatum	COL_H_064	MH122865	Colombia
339	Histoplasma capsulatum	COL_H_040	MH122878.1	Colombia
340	Histoplasma capsulatum	COL_H_001	MH122839	Colombia
341	Histoplasma capsulatum	COL_H_005	MH122840	Colombia
342	Histoplasma capsulatum	1558	KT601418	Argentina
343	Histoplasma capsulatum	1739	KT601419	Argentina
344	Histoplasma capsulatum	EH_449B	KT601437	Mexico
345	Histoplasma capsulatum	EH_655P	KT601438	Mexico
346	Histoplasma capsulatum	EH_658H	KT601439	Mexico
347	Histoplasma capsulatum	EH_670H	KT601441	Mexico
348	Histoplasma capsulatum	EH_672H	KT601443	Mexico
349	Histoplasma capsulatum	EH_670B	KT601440	Mexico
350	Histoplasma capsulatum	EH_672B	KT601442.1	Mexico
351	Histoplasma capsulatum	EH_696P	KT601444	Mexico
352	Histoplasma capsulatum	COL_H_038	MH122863.1	Colombia
353	Ajellomyces capsulatus	Hc_zh01	JN975472	Unknown
354	Ajellomyces capsulatus	EH_384IH	AF495628	Mexico
355	Ajellomyces capsulatus	EH_408H	AF495643	Mexico
356	Ajellomyces capsulatus	EH_393H	AF495636	Mexico
357	Ajellomyces capsulatus	IGS4_5	GU320922	Brazil
358	Ajellomyces capsulatus	IGS4_5	GU320922	Brazil
359	Ajellomyces capsulatus	EH_394H	AF495639	Mexico
360	Ajellomyces capsulatus	EH_372H	AF495596	Mexico
361	Histoplasma capsulatum	BAT33	MK124625	Netherlands
362	Ajellomyces capsulatus	Hond10	JQ218367	Honduras
363	Ajellomyces capsulatus	Hond13	JQ218370	Honduras
364	Ajellomyces capsulatus	Hond18	JQ218374	Honduras
365	Ajellomyces capsulatus	Hond11	JQ218368	Honduras
366	Ajellomyces capsulatus	Hond12	JQ218369	Honduras
367	Ajellomyces capsulatus	Hond2	JQ218361	Honduras
368	Ajellomyces capsulatus	Hond25	JQ218377	Honduras
369	Ajellomyces capsulatus	Hond8	JQ218365	Honduras
370	Ajellomyces capsulatus	Hond15	JQ218372	Honduras
371	Ajellomyces capsulatus	Hond16	JQ218373	Honduras
372	Ajellomyces capsulatus	Hond23	JQ218376	Honduras
373	Ajellomyces capsulatus	Hond4	JQ218363	Honduras
374	Ajellomyces capsulatus	Hond5	JQ218364	Honduras
375	Ajellomyces capsulatus	Hond26	JQ218378	Honduras
376	Ajellomyces capsulatus	Hond14	JQ218371	Honduras
377	Ajellomyces capsulatus	Hond9	JQ218366	Honduras
378	Ajellomyces capsulatus	Hond3	JQ218362	Honduras
379	Ajellomyces capsulatus	Hond1	JQ218360	Honduras
380	Ajellomyces capsulatus	Hond22	JQ218375	Honduras
381	H. ohiensis	G217B	Sepúlveda et al. (2017)	USA
382	Ajellomyces capsulatus	t975_12	KC663642.1	Austria
383	Ajellomyces capsulatus	EH_408PH	AF495648	Mexico
384	H. capsulatum	G186A	Sepúlveda et al. (2017)	Panama
385	H. capsulatum	G184A	Sepúlveda et al. (2017)	Panama
386	H. duboisii	duboisii_B	Sepúlveda et al. (2017)	Africa
387	H. duboisii	duboisii_A	Sepúlveda et al. (2017)	Africa
388	H. capsulatum	MV3	Sepúlveda et al. (2017)	Colombia
389	H. suramericana	27_14	Sepúlveda et al. (2017)	Guatemala
390	H. mississippiensis	WU24	Sepúlveda et al. (2017)	USA
391	H. mississippiensis	UCLA_531	Sepúlveda et al. (2017)	USA
392	H. mississippiensis	CI_7	Sepúlveda et al. (2017)	USA
393	H. mississippiensis	CI_43	Sepúlveda et al. (2017)	USA
394	H. mississippiensis	CI_42	Sepúlveda et al. (2017)	USA
395	H. mississippiensis	CI_24	Sepúlveda et al. (2017)	USA
396	H. mississippiensis	CI_22	Sepúlveda et al. (2017)	USA
397	H. mississippiensis	CI_19	Sepúlveda et al. (2017)	USA
398	H. mississippiensis	DOWNS	Sepúlveda et al. (2017)	USA
399	H. mississippiensis	505	Sepúlveda et al. (2017)	USA
400	H. ohiensis	CI_9	Sepúlveda et al. (2017)	USA
401	H. ohiensis	CI_6	Sepúlveda et al. (2017)	USA
402	H. ohiensis	CI_4	Sepúlveda et al. (2017)	USA
403	H. ohiensis	CI_35	Sepúlveda et al. (2017)	USA
404	H. ohiensis	CI_30	Sepúlveda et al. (2017)	USA
405	H. ohiensis	CI_17	Sepúlveda et al. (2017)	USA
406	H. ohiensis	CI_10	Sepúlveda et al. (2017)	USA
407	H. ohiensis	G222B	Sepúlveda et al. (2017)	USA
408	H. ohiensis	G217B	Sepúlveda et al. (2017)	USA
409	H. suramericana	1986	Sepúlveda et al. (2017)	Colombia
410	H. suramericana	3_11G	Sepúlveda et al. (2017)	Guatemala
411	H. suramericana	21_14	Sepúlveda et al. (2017)	Guatemala
412	H. suramericana	MZ5	Sepúlveda et al. (2017)	Colombia
413	Ajellomyces capsulatus	H150	Tree base #1063	Brazil
414	Histoplasma_capsulatum	CEMM_05_3_016	MK893698	Brazil
415	H_ohiensis	CI_18	Sepúlveda et al. (2017)	USA
416	Histoplasma_capsulatum_capsulatum	COL_H_066	MH122883	Colombia

## Sheet: adp and ole
	Name	Strain	ARF	OLE	Countr
1	A_capsulatus	TI14	GU320852.1	GU321019.1	Brazil
2	A_capsulatus	TI01	GU320850.1	GU321017.1	Brazil
3	A_capsulatus	TI05	GU320851.1	GU321018.1	Brazil
4	A_capsulatus	3688	GU320834	GU321025	Brazil
5	A_capsulatus	78642	GU320839	GU321012	Brazil
6	A_capsulatus	IGS4_5	GU320845	GU321029	Brazil
7	A_capsulatus	RS36	GU320849	GU321016	Brazil
8	A_capsulatus	RS01	GU320853	GU321032	Brazil
9	A_capsulatus	RS09	GU320854	GU321002	Brazil
10	A_capsulatus	IGS19	GU320855	GU321001	Brazil
11	A_capsulatus	AC02	GU320858	GU321013	Brazil
12	A_capsulatus	AC05	GU320859	GU321021	Brazil
13	A_capsulatus	ES62	GU320871	GU320999	Brazil
14	A_capsulatus	9414	GU320873	GU321004	Brazil
15	A_capsulatus	9291	GU320874	GU321005	Brazil
16	A_capsulatus	EP02	GU320878	GU321015	Brazil
17	A_capsulatus	3356	GU320879	GU321033	Brazil
18	A_capsulatus	3612	GU320881	GU321024	Brazil
19	A_capsulatus	3237	GU320872	GU321003	Brazil
20	A_capsulatus	RE5646	GU320860	GU320988	Brazil
21	A_capsulatus	RE9463	GU320861	GU320989	Brazil
22	A_capsulatus	JIEF	GU320862	GU320990	Brazil
23	A_capsulatus	3416	GU320880	GU321023	Brazil
24	A_capsulatus	SP49	GU320866	GU320994	Brazil
25	A_capsulatus	GO764	GU320863	GU320991	Brazil
26	A_capsulatus	GO1820	GU320864	GU320992	Brazil
27	A_capsulatus	190CLC	GU320877	GU320987	Brazil
28	A_capsulatus	ES56	GU320869	GU320997	Brazil
29	A_capsulatus	ES60	GU320870	GU320998	Brazil
30	A_capsulatus	157CS	GU320875	GU321009	Brazil
31	A_capsulatus	187LCT	GU320876	GU321010	Brazil
32	A_capsulatus	184PRS	GU320883	GU321011	Brazil
33	A_capsulatus	177CSS	GU320884	GU321037	Brazil
34	A_capsulatus	ES55	GU320868	GU320996	Brazil
35	A_capsulatus	177CS	GU320884	GU321037	Brazil
36	A_capsulatus	B670	GU320882	GU321035	Brazil
37	A_capsulatus	385BG	GU320865	GU320993	Brazil
38	A_capsulatus	SP2414	GU320867	GU320995	Brazil
39	A_capsulatus	H81	JX443635	JX458512	Panama
40	H_capsulatum	G186A	Sepúlveda et al. (2017)	Sepúlveda et al. (2017)	Panama
41	H_capsulatum	G184A	Sepúlveda et al. (2017)	Sepúlveda et al. (2017)	Panama
42	H_capsulatum	COL_H_038	MH338060	MH338128	Colombia
43	H_capsulatum	MV3	Sepúlveda et al. (2017)	Sepúlveda et al. (2017)	Colombia
44	A_capsulatus	H68	AF072366	JX458509	Colombia
45	H_capsulatum	COL_H_006	MH338063	MH338129	Colombia
46	H_capsulatum	COL_H_007	MH338064	MH338130	Colombia
47	H_capsulatum	COL_H_008	MH338065	MH338131	Colombia
48	H_capsulatum	COL_H_012	MH338066	MH338132	Colombia
49	H_capsulatum	COL_H_016	MH338067	MH338133	Colombia
50	H_capsulatum	COL_H_017	MH338068	MH338134	Colombia
51	H_capsulatum	COL_H_029	MH338069	MH338136	Colombia
52	H_capsulatum	COL_H_032	MH338070	MH338137	Colombia
53	H_capsulatum	COL_H_035	MH338071	MH338138	Colombia
54	H_capsulatum	COL_H_036	MH338072	MH338139	Colombia
55	H_capsulatum	COL_H_037	MH338073	MH338140	Colombia
56	H_capsulatum	COL_H_040	MH338074	MH338141	Colombia
57	H_capsulatum	COL_H_042	MH338075.1	MH338142.1	Colombia
58	H_capsulatum	COL_H_043	MH338076	MH338143	Colombia
59	H_capsulatum	COL_H_056	MH338077	MH338144	Colombia
60	H_capsulatum	COL_H_057	MH338078	MH338145	Colombia
61	H_capsulatum	COL_H_066	MH338079	MH338146	Colombia
62	A_capsulatus	H85	AF072367	Tree base #1063	Argentina
63	A_capsulatus	H59	JX443631	JX458505	Colombia
64	A_capsulatus	MS53	GU320847	GU321036	Brazil
65	H_capsulatum	COL_H_047	MH338061	MH338148	Colombia
66	H_capsulatum	COL_H_064	MH338062	MH338149	Colombia
67	A_capsulatus	6503	GU320838	GU321028	Brazil
68	H_capsulatum	CEMM_03_6_020	MK893575	MK893779	Brazil
69	H_capsulatum	EPM1016	MK893662	MK893867	Brazil
70	H_capsulatum	EPM1020	MK893666	MK893872	Brazil
71	H_capsulatum	EPM1024	MK893670	MK893875	Brazil
72	H_capsulatum	EPM1026	MK893672	MK893878	Brazil
73	H_capsulatum	EPM1001	MK893647	MK893547	Brazil
74	H_capsulatum	EPM1002	MK893648	MK893853	Brazil
75	H_capsulatum	EPM1004	MK893650	MK893855	Brazil
76	H_capsulatum	EPM1027	MK893673	MK893878	Brazil
77	H_capsulatum	EPM1005	MK893651	MK893856	Brazil
78	H_capsulatum	EPM1021	MK893667	MK893873	Brazil
79	H_capsulatum	EPM1003	MK893649	MK893854	Brazil
80	H_capsulatum	92590	KT601346	KT601383	Argentina
81	H_capsulatum	993445	KT601349	KT601386	Argentina
82	H_capsulatum	951814	KT601347	KT601384	Argentina
83	H_capsulatum	993444	KT601348	KT601385	Argentina
84	H_capsulatum	993446	KT601350	KT601387	Argentina
85	H_capsulatum	Hz	KT601356	KT601393	Colombia
86	H_capsulatum	JG	KT601357	KT601394	Colombia
87	A_capsulatus	RPS51	GU320848	GU321030	Brazil
88	A_capsulatus	RPS86	GU320856	GU321031	Brazil
89	A_capsulatus	RPS45	GU320857	GU321000	Brazil
90	H_capsulatum	993267	KT601351	KT601388	Argentina
91	H_capsulatum	1558	KT601344	KT601381	Argentina
92	H_capsulatum	1739	KT601345	KT601382	Argentina
93	A_capsulatus_var_farciminosus	H90	AF072351	Tree base #1063	Egypt
94	H_capsulatum	H178	Tree base #1063	Tree base #1063	Eurasia
95	A_capsulatus	H62	AF072354	Tree base #1063	Colombia
96	H_capsulatum_capsulatus	H196	Tree base #1063	Tree base #1063	Brazil
97	H_capsulatum	H150	Tree base #1063	Tree base #1063	Brazil
98	H_capsulatum	H200	Tree base #1063	Tree base #1063	Brazil
99	H_capsulatum	H141	Tree base #1063	Tree base #1063	Indonesia
100	A_capsulatus	H60	AF072352	JX458506	Colombia
101	A_capsulatus	H63	AF072355	Tree base #1063	Colombia
102	H_capsulatum	COL_H_062	MH338054	MH338170	Colombia
103	A_capsulatus	H71	AF072358	JX458511	Colombia
104	A_capsulatus	H74	AF072360	Tree base #1063	Colombia
105	A_capsulatus	EH_317	AF495591	AF495593	Mexico
106	H_capsulatum	COL_H_004	MH338042	MH338155	Colombia
107	H_capsulatum	COL_H_014	MH338043	MH338156	Colombia
108	H_capsulatum	COL_H_015	MH338044	MH338157	Colombia
109	H_capsulatum	COL_H_019	MH338045	MH338158	Colombia
110	H_capsulatum	COL_H_021	MH338046	MH338159	Colombia
111	H_capsulatum	COL_H_024	MH338047	MH338160	Colombia
112	H_capsulatum	COL_H_025	MH338048	MH338161	Colombia
113	H_capsulatum	COL_H_055	MH338053	MH338163	Colombia
114	H_capsulatum	COL_S_1	MH338055	MH338164	Colombia
115	H_capsulatum	COL_S_2	MH338056	MH338165	Colombia
116	H_capsulatum	COL_S_3	MH338057	MH338166	Colombia
117	H_capsulatum	EH_325	Tree base #1063	Tree base #1063	Mexico
118	H_capsulatum	EH_332	Tree base #1063	Tree base #1063	Guatemala
119	H_capsulatum	COL_H_053	MH338052	MH338162	Colombia
120	H_capsulatum	Indo_H11	MN637637	MN637661	Indonesia
121	H_suramericana	3_11G	Sepúlveda et al. (2017)	Sepúlveda et al. (2017)	Guatemala
122	A_capsulatus	H76	AF072361	Tree base #1063	Colombia
123	A_capsulatus	2134	JX443630	JX458503	USA
124	H_capsulatum	COL_H_044	MH338051	MH338153	Colombia
125	H_capsulatum	2009_I	OM837780	OM675758	Germany
126	H_capsulatum	2021_I	OM914585	OM675756	Germany
127	H_capsulatum	CBS_215_53	PQ055824	KX646107	Egypt
128	H_capsulatum	CBS477_64	OM837785	OM675759	Poland
129	H_capsulatum	H142	Tree base #1063	Tree base #1063	United_Kingdom
130	H_capsulatum	COL_H_039	MH338049	MH338167	Colombia
131	H_capsulatum	COL_H_041	MH338050	MH338168	Colombia
132	H_capsulatum	EH_46	Tree base #1063	Tree base #1063	Mexico
133	A_capsulatus	EH_372	AF495595	AF495597	Mexico
134	H_capsulatum	EH_375A	AF495607	Tree base #1064	Mexico
135	H_capsulatum	COL_H_013	MH338058	MH338169	Colombia
136	H_capsulatum	COL_H_048	MH338059	MH338154	Colombia
137	A_capsulatus	H61	AF072353	JX458507	Colombia
138	A_capsulatus	H73	AF072359	Tree base #1063	Colombia
139	H_capsulatum	EH_394P	AF495640	AF495641	Mexico
140	A_capsulatus	4631	GU320836	GU321027	Brazil
141	A_capsulatus	6406	GU320837	GU321034	Brazil
142	A_capsulatus	84502	GU320840	GU321006	Brazil
143	A_capsulatus	84476	GU320841	GU321008	Brazil
144	A_capsulatus	84564	GU320842	GU321007	Brazil
145	H_capsulatum	CE1713	KX756804	KX756902	Brazil
146	A_capsulatus	CAO4	GU320844	GU321022	Brazil
147	A_capsulatus	4334	GU320835	GU321026	Brazil
148	A_capsulatus	CADAM	GU320843	GU321014	Brazil
149	H_capsulatum	H152	Tree base #1063	Tree base #1063	Brazil
150	H_capsulatum	EH_393A	AF495635.1	Tree base #1063	Mexico
151	H_capsulatum	CE2513	KX058299	KX058304	Brazil
152	H_capsulatum	CE0411	KX058301	KX058306	Brazil
153	H_capsulatum	CE0112	KX756766	KX756900	Brazil
154	H_capsulatum	CE0214	KX756767	KX756896	Brazil
155	H_capsulatum	CE0314	KX756769	KX756894	Brazil
156	H_capsulatum	CE0413	KX756770	KX756893	Brazil
157	H_capsulatum	CE0613	KX756771	KX756888	Brazil
158	H_capsulatum	CE0614	KX756772	KX756887	Brazil
159	H_capsulatum	CE0713	KX756773	KX756885	Brazil
160	H_capsulatum	CE0812	KX756774	KX756883	Brazil
161	H_capsulatum	CE0813	KX756775	KX756882	Brazil
162	H_capsulatum	CE1213	KX756777	KX756872	Brazil
163	H_capsulatum	CE1312	KX756779	KX756870	Brazil
164	H_capsulatum	CE1511	KX756780	KX756867	Brazil
165	H_capsulatum	CE2713	KX756782	KX756858	Brazil
166	H_capsulatum	CE0414	KX756783	KX756892	Brazil
167	H_capsulatum	CE0513	KX756784	KX756891	Brazil
168	H_capsulatum	CE0611	KX756786	KX756889	Brazil
169	H_capsulatum	CE0211	KX756787	KX756899	Brazil
170	H_capsulatum	CE0212	KX756788	KX756898	Brazil
171	H_capsulatum	CE0213	KX756789	KX756897	Brazil
172	H_capsulatum	CE0814	KX756791	KX756881	Brazil
173	H_capsulatum	CE0913	KX756792	KX756880	Brazil
174	H_capsulatum	CE0914	KX756793	KX756879	Brazil
175	H_capsulatum	CE1012	KX756794	KX756878	Brazil
176	H_capsulatum	CE1111	KX756796	KX756875	Brazil
177	H_capsulatum	CE1114	KX756798	KX756873	Brazil
178	H_capsulatum	CE1211	KX756799	KX756901	Brazil
179	H_capsulatum	CE1313	KX756800	KX756869	Brazil
180	H_capsulatum	CE1414	KX756801	KX756868	Brazil
181	H_capsulatum	CE1611	KX756803	KX756865	Brazil
182	H_capsulatum	CE1911	KX756805	KX756863	Brazil
183	H_capsulatum	CE2111	KX756806	KX756862	Brazil
184	H_capsulatum	CE2514	KX756808	KX756860	Brazil
185	H_capsulatum	CE2614	KX756809	KX756859	Brazil
186	H_capsulatum	CE0511	KX058300	KX058305	Brazil
187	H_capsulatum	CE1113	KX756797	KX756874	Brazil
188	H_capsulatum	CE1513	KX756802	KX756866	Brazil
189	H_capsulatum	CE0313	KX756768	KX756895	Brazil
190	H_capsulatum	CE1714	KX756781	KX756864	Brazil
191	H_capsulatum	CE0714	KX756790	KX756884	Brazil
192	H_capsulatum	CE1013	KX756776	KX756877	Brazil
193	H_capsulatum	CE0514	KX756785	KX756890	Brazil
194	H_capsulatum	CE1014	KX756795	KX756876	Brazil
195	H_capsulatum	CE2214	KX756807	KX756861	Brazil
196	H_capsulatum	CE1214	KX756778	KX756871	Brazil
197	H_capsulatum	CEMM_05_2_035	MK893576	MK893780	Brazil
198	H_capsulatum	CEMM_05_6_028	MK893577	MK893781	Brazil
199	H_capsulatum	CEMM_05_3_044	MK893578	MK893782	Brazil
200	H_capsulatum	CEMM_05_2_087	MK893579	MK893783	Brazil
201	H_capsulatum	CEMM_05_1_097	MK893580	MK893784	Brazil
202	H_capsulatum	CEMM_05_2_086	MK893581	MK893785	Brazil
203	H_capsulatum	CEMM_05_2_093	MK893582	MK893786	Brazil
204	H_capsulatum	CEMM_05_6_021	MK893583	MK893787	Brazil
205	H_capsulatum	CEMM_05_3_017	MK893584	MK893788	Brazil
206	H_capsulatum	CEMM_05_6_015	MK893585	MK893789	Brazil
207	H_capsulatum	CEMM_05_3_045	MK893587	MK893791	Brazil
208	H_capsulatum	CEMM_05_6_013	MK893588	MK893792	Brazil
209	H_capsulatum	CEMM_05_6_017	MK893589	MK893793	Brazil
210	H_capsulatum	CEMM_05_6_029	MK893590	MK893794	Brazil
211	H_capsulatum	CEMM_05_3_023	MK893591	MK893795	Brazil
212	H_capsulatum	CEMM_05_6_024	MK893592	MK893796	Brazil
213	H_capsulatum	CEMM_05_6_012	MK893593	MK893797	Brazil
214	H_capsulatum	CEMM_05_2_037	MK893594	MK893798	Brazil
215	H_capsulatum	CEMM_03_2_034	MK893595	MK893799	Brazil
216	H_capsulatum	CEMM_05_3_016	MK893596	MK893800	Brazil
217	H_capsulatum	CEMM_03_6_009	MK893597	MK893801	Brazil
218	H_capsulatum	CEMM_05_4_028	MK893598	MK893802	Brazil
219	H_capsulatum	CEMM_05_2_091	MK893599	MK893803	Brazil
220	H_capsulatum	CEMM_05_6_023	MK893600	MK893804	Brazil
221	H_capsulatum	CEMM_05_6_040	MK893624	MK893828	Brazil
222	H_capsulatum	CEMM_05_6_022	MK893602	MK893806	Brazil
223	H_capsulatum	CEMM_05_6_026	MK893604	MK893808	Brazil
224	H_capsulatum	CEMM_05_6_031	MK893605	MK893809	Brazil
225	H_capsulatum	CEMM_05_6_019	MK893606	MK893810	Brazil
226	H_capsulatum	CEMM_05_1_096	MK893607	MK893811	Brazil
227	H_capsulatum	CEMM_05_6_014	MK893608	MK893812	Brazil
228	H_capsulatum	CEMM_05_2_021	MK893609	MK893813	Brazil
229	H_capsulatum	CEMM_05_4_015	MK893610	MK893814	Brazil
230	H_capsulatum	CEMM_05_3_040	MK893611	MK893815	Brazil
231	H_capsulatum	CEMM_05_3_042	MK893612	MK893816	Brazil
232	H_capsulatum	CEMM_05_6_025	MK893613	MK893817	Brazil
233	H_capsulatum	CEMM_05_6_033	MK893615	MK893819	Brazil
234	H_capsulatum	CEMM_05_6_037	MK893616	MK893820	Brazil
235	H_capsulatum	CEMM_03_4_052	MK893617	MK893821	Brazil
236	H_capsulatum	CEMM_03_4_051	MK893618	MK893822	Brazil
237	H_capsulatum	CEMM_05_6_042	MK893619	MK893823	Brazil
238	H_capsulatum	CEMM_05_6_066	MK893620	MK893824	Brazil
239	H_capsulatum	CEMM_05_6_041	MK893621	MK893825	Brazil
240	H_capsulatum	CEMM_05_6_038	MK893622	MK893826	Brazil
241	H_capsulatum	CEMM_05_3_014	MK893623	MK893827	Brazil
242	H_capsulatum	CEMM_05_6_040	MK893624	MK893828	Brazil
243	H_capsulatum	CEMM_05_6_065	MK893625	MK893829	Brazil
244	H_capsulatum	CEMM_05_6_030	MK893626	MK893830	Brazil
245	H_capsulatum	CEMM_05_6_045	MK893627	MK893831	Brazil
246	H_capsulatum	CEMM_05_6_035	MK893629	MK893833	Brazil
247	H_capsulatum	CEMM_05_6_034	MK893630	MK893835	Brazil
248	H_capsulatum	CEMM_05_6_032	MK893631	MK893836	Brazil
249	H_capsulatum	CEMM_05_6_044	MK893632	MK893837	Brazil
250	H_capsulatum	CEMM_05_6_020	MK893633	MK893838	Brazil
251	H_capsulatum	CEMM_05_6_039	MK893634	MK893839	Brazil
252	H_capsulatum	CEMM_03_4_049	MK893635	MK893840	Brazil
253	H_capsulatum	CEMM_05_6_018	MK893636	MK893841	Brazil
254	H_capsulatum	CEMM_05_6_047	MK893638	MK893843	Brazil
255	H_capsulatum	CEMM_03_6_019	MK893639	MK893844	Brazil
256	H_capsulatum	CEMM_05_6_067	MK893640	MK893845	Brazil
257	H_capsulatum	CEMM_05_6_068	MK893641	MK893846	Brazil
258	H_capsulatum	CEMM_05_6_069	MK893642	MK893847	Brazil
259	H_capsulatum	CEMM_05_6_070	MK893643	MK893848	Brazil
260	H_capsulatum	CEMM_05_6_071	MK893644	MK893849	Brazil
261	H_capsulatum	CEMM_03_3_055	MK893645	MK893850	Brazil
262	H_capsulatum	CEMM_03_6_059	MK893646	MK893851	Brazil
263	H_capsulatum	EPM1028	MK893674	MK893879	Brazil
264	H_capsulatum	EPM1029	MK893675	MK893880	Brazil
265	H_capsulatum	CEMM_05_5_011	MK893586	MK893790	Brazil
266	H_capsulatum	CEMM_05_2_085	MK893603	MK893807	Brazil
267	H_capsulatum	CEMM_05_3_018	MK893637	MK893842	Brazil
268	H_capsulatum	EPM1013	MK893659	MK893864	Brazil
269	H_capsulatum	EPM1018	MK893664	MK893869	Brazil
270	H_capsulatum	EPM1023	MK893669	MK893874	Brazil
271	H_capsulatum	EPM1022	MK893668	MK893873	Brazil
272	H_capsulatum	EPM1025	MK893671	MK893876	Brazil
273	H_capsulatum	EPM1006	MK893652	MK893857	Brazil
274	H_capsulatum	EPM1015	MK893661	MK893866	Brazil
275	H_capsulatum	EPM1019	MK893665	MK893871	Brazil
276	H_capsulatum	EPM1010	MK893656	MK893861	Brazil
277	H_capsulatum	EPM1008	MK893654	MK893859	Brazil
278	H_capsulatum	EPM1014	MK893660	MK893865	Brazil
279	H_capsulatum	EPM1017	MK893663	MK893868	Brazil
280	H_capsulatum	CE0311	KX058302	KX058307	Brazil
281	H_suramericana	21_14	Sepúlveda et al. (2017)	Sepúlveda et al. (2017)	Guatemala
282	H_capsulatum	AP	KT601352	KT601389	Colombia
283	H_capsulatum	GLi	KT601355	KT601392	Honduras
284	H_capsulatum	EH_323	KT601365	KT601402	Mexico
285	H_capsulatum	EH_324	KT601366	KT601403	Mexico
286	H_capsulatum	EH_326	KT601367	KT601404	Mexico
287	H_capsulatum	EH_327	KT601368	KT601405	Mexico
288	H_capsulatum	EH_449P	KT601373.1	KT601410.1	Mexico
289	H_capsulatum	EH_672B	KT601376	KT601413.1	Mexico
290	H_capsulatum	EH_672H	KT601379	KT601416	Mexico
291	H_capsulatum	LA	KT601358	KT601395	Colombia
292	H_capsulatum	MZ2	KT601360	KT601397	Colombia
293	H_capsulatum	EH_328	KT601369	KT601406	Mexico
294	H_capsulatum	RG	KT601361	KT601398	Colombia
295	H_capsulatum	GeM	KT601354	KT601391	Honduras
296	H_capsulatum	EH_355	KT601370	KT601407	Mexico
297	H_capsulatum	EH_356	KT601371	KT601408	Mexico
298	H_capsulatum	EH_374A	AF495603	Tree base #1063	Mexico
299	H_capsulatum	COL_H_068	MH338041	MH338147	Colombia
300	A_capsulatus	H64	AF072356	Tree base #1063	Colombia
301	A_capsulatus	H67	JX443633	Tree base #1063	Colombia
302	H_capsulatum	COL_H_020	MH338038	MH338150	Colombia
303	H_capsulatum	COL_H_033	MH338039	MH338151	Colombia
304	H_capsulatum	COL_H_034	MH338040	MH338152	Colombia
305	H_suramericana	MZ5	Sepúlveda et al. (2017)	Sepúlveda et al. (2017)	Colombia
306	H_capsulatum	CEMM_05_6_027	MK893614	MK893818	Brazil
307	H_capsulatum	CEMM_05_6_046	MK893628	MK893832	Brazil
308	H_capsulatum	EPM1009	MK893655	MK893860	Brazil
309	H_capsulatum	EPM1012	MK893658	MK893863	Brazil
310	H_capsulatum	LF	KT601359	KT601396	Colombia
311	A_capsulatus	Hc_zh01	JN975471	JN975473	Unknown
312	A_capsulatus	H176	JX443640	JX458514	Netherlands
313	Histoplasma sp	485	Jofre et al. (2022)	Jofre et al. (2022)	India
314	Histoplasma sp	SAMN39331730	Jofre et al. (2022)	Jofre et al. (2022)	India
315	Histoplasma sp	SAMN39331734	Jofre et al. (2022)	Jofre et al. (2022)	India
316	Histoplasma sp	SAMN39331745	Jofre et al. (2022)	Jofre et al. (2022)	India
317	Histoplasma sp	SAMN39331746	Jofre et al. (2022)	Jofre et al. (2022)	India
318	Histoplasma sp	SAMN39331749	Jofre et al. (2022)	Jofre et al. (2022)	India
319	Histoplasma sp	SAMN39331750	Jofre et al. (2022)	Jofre et al. (2022)	India
320	Histoplasma sp	SAMN39331751	Jofre et al. (2022)	Jofre et al. (2022)	India
321	Histoplasma sp	SAMN39331753	Jofre et al. (2022)	Jofre et al. (2022)	India
322	Histoplasma sp	SAMN39331754	Jofre et al. (2022)	Jofre et al. (2022)	India
323	Histoplasma sp	SAMN39331755	Jofre et al. (2022)	Jofre et al. (2022)	India
324	Histoplasma sp	SAMN39331756	Jofre et al. (2022)	Jofre et al. (2022)	India
325	Histoplasma sp	SAMN39331757	Jofre et al. (2022)	Jofre et al. (2022)	India
326	Histoplasma sp	SAMN39332434	Jofre et al. (2022)	Jofre et al. (2022)	India
327	Histoplasma sp	SRR27481863	Jofre et al. (2022)	Jofre et al. (2022)	India
328	Histoplasma sp	SAMN39331729	Jofre et al. (2022)	Jofre et al. (2022)	India
329	H_capsulatum	Indo_H1	MN637625	MN637651	Indonesia
330	H_capsulatum	Indo_H2	MN637626	MN637652	Indonesia
331	H_capsulatum	Indo_H3	MN637627	MN637653	Indonesia
332	H_capsulatum	Indo_H4	MN637628	MN637654	Indonesia
333	H_capsulatum	Indo_H5	MN637629	MN637655	Indonesia
334	H_capsulatum	Indo_H6	MN637630	MN637656	Indonesia
335	H_capsulatum	Indo_H7	MN637631	MN637657	Indonesia
336	H_capsulatum	Indo_H8	MN637632	MN637658	Indonesia
337	H_capsulatum	Indo_H9	MN637633	MN637659	Indonesia
338	H_capsulatum	Indo_H10	MN637634	MN637660	Indonesia
339	H_capsulatum	Indo_H12	MN637635	MN637662	Indonesia
340	H_capsulatum	Indo_H13	MN637636	MN637663	Indonesia
341	H_capsulatum	H157	Tree base #1063	Tree base #1063	Australia
342	H_capsulatum	EH_655P	KT601374	KT601411	Mexico
343	H_capsulatum	EH_658H	KT601375	KT601412	Mexico
344	H_capsulatum	EH_670B	KT601377	KT601414.1	Mexico
345	H_capsulatum	EH_670H	KT601378	KT601415	Mexico
346	A_capsulatus	H69	AF072364	JX458510	Colombia
347	H_capsulatum	COL_H_018	MH338080	MH338135	Colombia
348	A_capsulatus	IT04	GU320846	GU321020	Brazil
349	A_capsulatus	H79	AF072349	Tree base #1063	USA
350	A_capsulatus	1001	JX443624	JX458499	USA
351	A_capsulatus	t975_12	KC663641.1	KC663643.1	Austria
352	H_mississippiensis	UCLA_531	Sepúlveda et al. (2017)	Sepúlveda et al. (2017)	USA
353	H_mississippiensis	DOWNS	Sepúlveda et al. (2017)	Sepúlveda et al. (2017)	USA
354	H_mississippiensis	CI_7	Sepúlveda et al. (2017)	Sepúlveda et al. (2017)	USA
355	H_mississippiensis	CI_43	Sepúlveda et al. (2017)	Sepúlveda et al. (2017)	USA
356	H_mississippiensis	CI_42	Sepúlveda et al. (2017)	Sepúlveda et al. (2017)	USA
357	H_mississippiensis	CI_24	Sepúlveda et al. (2017)	Sepúlveda et al. (2017)	USA
358	H_mississippiensis	CI_22	Sepúlveda et al. (2017)	Sepúlveda et al. (2017)	USA
359	H_mississippiensis	CI_19	Sepúlveda et al. (2017)	Sepúlveda et al. (2017)	USA
360	H_mississippiensis	505	Sepúlveda et al. (2017)	Sepúlveda et al. (2017)	USA
361	A_capsulatus_var_duboisii	H88	AF072335	FJ435631	Africa
362	H_capsulatum_var_duboisii	H143	Tree base #1063	FJ435632	Africa
363	H_duboisii	duboisii_B	Sepúlveda et al. (2017)	Sepúlveda et al. (2017)	Africa
364	H_duboisii	duboisii_A	Sepúlveda et al. (2017)	Sepúlveda et al. (2017)	Africa
365	A_capsulatus	H87	AF072336	Tree base #1063	Guinea
366	H_capsulatum_var_duboisii	H147	Tree base #1063	Tree base #1063	Senegal
367	A_capsulatus	H137	AF072337	Tree base #1063	Zaire
368	H_capsulatum_var_duboisii	H91	JX443637	JX458513	Guinea
369	H_duboisii	CBS_478_64	OM837786	OM675760	Poland
370	H_capsulatum	H189	Tree base #1063	Tree base #1063	Africa
371	A_capsulatus	EH_376	AF495611	AF495613	Mexico
372	A_capsulatus	EH_373	AF495599	AF495601	Mexico
373	A_capsulatus	H66	AF072363	JX458508	Colombia
374	H_capsulatum	EPM1007	MK893653	MK893858	Brazil
375	H_capsulatum	EPM1011	MK893657	MK893862	Brazil
376	H_suramericana	27_14	Sepúlveda et al. (2017)	Sepúlveda et al. (2017)	Guatemala
377	A_capsulatus	H2	AF072339	Tree base #1063	USA
378	A_capsulatus	H5	AF072340	Tree base #1063	USA
379	A_capsulatus	H84	AF072345	Tree base #1063	USA
380	A_capsulatus	H77	AF072344	Tree base #1063	USA
381	A_capsulatus	1008	JX443628	JX458502	USA
382	A_capsulatus	H11	JX443625	JX458500	USA
383	A_capsulatus	H86	AF072346	Tree base #1063	USA
384	A_capsulatus	1006	JX443627	JX458501	USA
385	H_capsulatum	CBS_136_72	OM837779	KX646110	USA
386	H_ohiensis	G222B	Sepúlveda et al. (2017)	Sepúlveda et al. (2017)	USA
387	H_suramericana	1986	Sepúlveda et al. (2017)	Sepúlveda et al. (2017)	Colombia
388	H_ohiensis	CI_18	Sepúlveda et al. (2017)	Sepúlveda et al. (2017)	USA
389	H_ohiensis	CI_9	Sepúlveda et al. (2017)	Sepúlveda et al. (2017)	USA
390	H_ohiensis	CI_6	Sepúlveda et al. (2017)	Sepúlveda et al. (2017)	USA
391	H_ohiensis	CI_4	Sepúlveda et al. (2017)	Sepúlveda et al. (2017)	USA
392	H_ohiensis	CI_35	Sepúlveda et al. (2017)	Sepúlveda et al. (2017)	USA
393	H_ohiensis	CI_17	Sepúlveda et al. (2017)	Sepúlveda et al. (2017)	USA
394	H_ohiensis	CI_10	Sepúlveda et al. (2017)	Sepúlveda et al. (2017)	USA
395	H_ohiensis	CI_30	Sepúlveda et al. (2017)	Sepúlveda et al. (2017)	USA
396	H_capsulatum	COL_H_001	MH338036	MH338126	Colombia
397	H_capsulatum	COL_H_005	MH338037	MH338127	Colombia
398	A_capsulatus	G217B	Sepúlveda et al. (2017)	Sepúlveda et al. (2017)	USA
399	H_capsulatum	H173	Tree base #1063	Tree base #1063	Unknown
400	H_capsulatum	BAT33	MK058443	MK124624	Netherlands

## Sheet: four genes
	Name	Strain	ITS	ARF	OLE	H-anti	Country
1	Histoplasma_capsulatum_var_duboisii	IGS19	GU320944	GU320855	GU321001	GU320895	Guinea
2	Histoplasma_capsulatus_var_duboisii	H147	AB055247	Tree base #1063	Tree base #1063	Tree base #1063	Senegal
3	Ajellomyces_capsulatus_var_duboisii	H88	AF322386	AF072335	FJ435631	Tree base #1063	Africa
4	Histoplasma_capsulatum_var_duboisii	H143	AB055246	Tree base #1063	FJ435632	Tree base #1063	Africa
5	Ajellomyces_capsulatus	H87	AF162917	AF072336	Tree base #1063	Tree base #1063	Guinea
6	Ajellomyces_capsulatus	3237	GU320942	GU320872	GU321003	GU320893	Brazil
7	Ajellomyces_capsulatus	3612	GU320973	GU320881	GU321024	GU320911	Brazil
8	Ajellomyces_capsulatus	3688	GU320974	GU320834	GU321025	GU320929	Brazil
9	Ajellomyces_capsulatus	9291	GU320940	GU320874	GU321005	GU320891	Brazil
10	Ajellomyces_capsulatus	78642	GU320970	GU320839	GU321012	GU320915	Brazil
11	Ajellomyces_capsulatus	EP02	GU320960	GU320878	GU321015	GU320920	Brazil
12	Ajellomyces_capsulatus	IGS4_5	GU320945	GU320845	GU321029	GU320922	Brazil
13	Ajellomyces_capsulatus	RS01	GU320982	GU320853	GU321032	GU320921	Brazil
14	Histoplasma_capsulatus	RS09	GU320943	GU320854	GU321002	GU320894	Brazil
15	Ajellomyces_capsulatus	3356	GU320971.1	GU320879	GU321033	GU320909	Brazil
16	Ajellomyces_capsulatus	9414	GU320941	GU320873	GU321004	GU320892	Brazil
17	Ajellomyces_capsulatus	3416	GU320972	GU320880	GU321023	GU320910	Brazil
18	Ajellomyces_capsulatus	Indo_H1	MN535803.1	MN637625	MN637651	MN637638	Indonesia
19	Ajellomyces_capsulatus	ES62	GU320947	GU320871	GU320999	GU320897	Brazil
20	Ajellomyces_capsulatus	JIEF	GU320956	GU320862	GU320990	GU320906	Brazil
21	Ajellomyces_capsulatus	RE5646	GU320958	GU320860	GU320988	GU320908	Brazil
22	Ajellomyces_capsulatus	RE9463	GU320957	GU320861	GU320989	GU320907	Brazil
23	Ajellomyces_capsulatus	157CS	GU320938	GU320875	GU321009	GU320887	Brazil
24	Ajellomyces_capsulatus	184PRS	GU320986	GU320883	GU321011	GU320932	Brazil
25	Ajellomyces_capsulatus	187LCT	GU320937	GU320876	GU321010	GU320886	Brazil
26	Ajellomyces_capsulatus	ES56	GU320949.1	GU320869	GU320997	GU320899	Brazil
27	Ajellomyces_capsulatus	ES60	GU320948.1	GU320870	GU320998	GU320898	Brazil
28	Ajellomyces_capsulatus	190CLC	GU320936	GU320877	GU320987	GU320885	Brazil
29	Ajellomyces_capsulatus	GO1820	GU320954	GU320864	GU320992	GU320904	Brazil
30	Ajellomyces_capsulatus	GO764	GU320955	GU320863	GU320991	GU320905	Brazil
31	Ajellomyces_capsulatus	177CS	GU320985	GU320884	GU321037	GU320933	Brazil
32	Ajellomyces_capsulatus	ES55	GU320950	GU320868	GU320996	GU320900	Brazil
33	Ajellomyces_capsulatus	AC02	GU320959	GU320858	GU321013	GU320916	Brazil
34	Ajellomyces_capsulatus	AC05	GU320980	GU320859	GU321021	GU320917	Brazil
35	Ajellomyces_capsulatus	TI14	GU320966	GU320852.1	GU321019.1	GU320928.1	Brazil
36	Ajellomyces_capsulatus	TI05	GU320965	GU320851.1	GU321018.1	GU320927.1	Brazil
37	Ajellomyces_capsulatus	TI01	GU320964	GU320850.1	GU321017.1	GU320926.1	Brazil
38	Ajellomyces_capsulatus	B670	GU320979	GU320882	GU321035	GU320935	Brazil
39	AjellomycesH_capsulatus	6503	GU320978	GU320838	GU321028	GU320930	Brazil
40	Ajellomyces_capsulatus	RPS45	GU320946	GU320857	GU321000	GU320896	Brazil
41	Ajellomyces_capsulatus	RPS51	GU320962	GU320848	GU321030	GU320924	Brazil
42	Ajellomyces_capsulatus	RPS86	GU320963.1	GU320856	GU321031	GU320925	Brazil
43	Ajellomyces_capsulatus	MS53	GU320981	GU320847	GU321036	GU320934	Brazil
44	Ajellomyces_capsulatus	H59	AB055232	JX443631	JX458505	JX458486	Colombia
45	Ajellomyces_capsulatus	H68	AF322382	AF072366	JX458509	Tree base #1063	Colombia
46	Histoplasma_capsulatum	COL_H_007	MH339568	MH338064	MH338130	MH122867	Colombia
47	Histoplasma_capsulatum	COL_H_008	MH339570.1	MH338065	MH338131	MH122868	Colombia
48	Histoplasma_capsulatum	COL_H_012	MH339579	MH338066	MH338132	MH122869	Colombia
49	Histoplasma_capsulatum	COL_H_016	MH339583	MH338067	MH338133	MH122870	Colombia
50	Histoplasma_capsulatum	COL_H_017	MH339578	MH338068	MH338134	MH122871	Colombia
51	Histoplasma_capsulatum	COL_H_029	MH339576	MH338069	MH338136	MH122873	Colombia
52	Histoplasma_capsulatum	COL_H_032	MH339575	MH338070	MH338137	MH122874	Colombia
53	Histoplasma_capsulatum	COL_H_035	MH339574	MH338071	MH338138	MH122875	Colombia
54	Histoplasma_capsulatum	COL_H_036	MH339571.1	MH338072	MH338139	MH122876	Colombia
55	Histoplasma_capsulatum	COL_H_037	MH339569.1	MH338073	MH338140	MH122877	Colombia
56	Histoplasma_capsulatum	COL_H_042	MH339572.1	MH338075.1	MH338142.1	MH122879.1	Colombia
57	Histoplasma_capsulatum	COL_H_043	MH339580	MH338076	MH338143	MH122880	Colombia
58	Histoplasma_capsulatum	COL_H_056	MH339582	MH338077	MH338144	MH122881	Colombia
59	Histoplasma_capsulatum	COL_H_057	MH339567.1	MH338078	MH338145	MH122882	Colombia
60	Histoplasma_capsulatum	COL_H_066	MH339581	MH338079	MH338146	MH122883	Colombia
61	Histoplasma_capsulatum	COL_H_047	MH339586	MH338061	MH338148	MH122864	Colombia
62	Histoplasma_capsulatum	COL_H_064	MH339585	MH338062	MH338149	MH122865	Colombia
63	Histoplasma_capsulatum	COL_H_040	MH339573	MH338074	MH338141	MH122878.1	Colombia
64	Histoplasma_capsulatus	CEMM_03_6_020	MK893472	MK893575	MK893779	MK893676	Brazil
65	Histoplasma_capsulatum	EPM1001	MK893546	MK893647	MK893547	MK893750	Brazil
66	Histoplasma_capsulatum	EPM1004	MK893549.1	MK893650	MK893855	MK893753	Brazil
67	Histoplasma_capsulatum	EPM1002	MK893547	MK893648	MK893853	MK893751	Brazil
68	Histoplasma_capsulatum	EPM1016	MK893561	MK893662	MK893867	MK893765	Brazil
69	Histoplasma_capsulatum	EPM1020	MK893565	MK893666	MK893872	MK893769	Brazil
70	Histoplasma_capsulatum	EPM1024	MK893569	MK893670	MK893875	MK893773	Brazil
71	Histoplasma_capsulatum	EPM1026	MK893571.1	MK893672	MK893878	MK893775	Brazil
72	Histoplasma_capsulatum	EPM1027	MK893572	MK893673	MK893878	MK893776	Brazil
73	Histoplasma_capsulatum	EPM1021	MK893566.1	MK893667	MK893873	MK893770	Brazil
74	Histoplasma_capsulatum	EPM1005	MK893550	MK893651	MK893856	MK893754	Brazil
75	Histoplasma_capsulatum	EPM1003	MK893548	MK893649	MK893854	MK893752	Brazil
76	Histoplasma_capsulatum	EPM1007	MK893552.1	MK893653	MK893858	MK893756	Brazil
77	Histoplasma_capsulatum	EPM1011	MK893556	MK893657	MK893862	MK893760	Brazil
78	Ajellomyces_capsulatus	IT04	GU320961.1	GU320846	GU321020	GU320931	Brazil
79	Ajellomyces_capsulatus	H81	AF322385.1	JX443635	JX458512	JX458494	Panama
80	Ajellomyces_capsulatus	G186AR	Sepúlveda et al. (2017)	Sepúlveda et al. (2017)	Sepúlveda et al. (2017)	Sepúlveda et al. (2017)	Panama
81	Ajellomyces_capsulatus	385BG	GU320953	GU320865	GU320993	GU320903	Brazil
82	Ajellomyces_capsulatus	4334	GU320975	GU320835	GU321026	GU320912	Brazil
83	Ajellomyces_capsulatus	4631	GU320976	GU320836	GU321027	GU320913	Brazil
84	Ajellomyces_capsulatus	CAO4	GU320968	GU320844	GU321022	GU320919	Brazil
85	Histoplasma_capsulatum	EPM1006	MK893551	MK893652	MK893857	MK893755	Brazil
86	Histoplasma_capsulatum	EPM1013	MK893558	MK893659	MK893864	MK893762	Brazil
87	Histoplasma_capsulatum	EPM1022	MK893567	MK893668	MK893873	MK893771	Brazil
88	Histoplasma_capsulatum	EPM1018	MK893563	MK893664	MK893869	MK893767	Brazil
89	Histoplasma_capsulatum	EPM1023	MK893568	MK893669	MK893874	MK893772	Brazil
90	Histoplasma_capsulatum	EPM1019	MK893564	MK893665	MK893871	MK893768	Brazil
91	Histoplasma_capsulatum	EPM1025	MK893570	MK893671	MK893876	MK893774	Brazil
92	Histoplasma_capsulatum	CEMM_03_2_034	MK893493.1	MK893595	MK893799	MK893697	Brazil
93	Histoplasma_capsulatum	CEMM_05_6_020	MK893532	MK893633	MK893838	MK893736	Brazil
94	Histoplasma_capsulatum	CEMM_05_6_029	MK893488	MK893590	MK893794	MK893692	Brazil
95	Histoplasma_capsulatum	CEMM_05_6_040	MK893522.1	MK893624	MK893828	MK893726	Brazil
96	Histoplasma_capsulatum	CEMM_03_3_055	MK893544	MK893645	MK893850	MK893748	Brazil
97	Histoplasma_capsulatus	CEMM_03_4_049	MK893534	MK893635	MK893840	MK893738	Brazil
98	Histoplasma_capsulatum	CEMM_03_6_019	MK893538	MK893639	MK893844	MK893742	Brazil
99	Histoplasma_capsulatum	CEMM_05_1_097	MK893477	MK893580	MK893784	MK893681	Brazil
100	Histoplasma_capsulatum	CEMM_05_2_035	MK893473.1	MK893576	MK893780	MK893677	Brazil
101	Histoplasma_capsulatum	CEMM_05_2_086	MK893478.1	MK893581	MK893785	MK893682	Brazil
102	Histoplasma_capsulatum	CEMM_05_2_087	MK893476.1	MK893579	MK893783	MK893680	Brazil
103	Histoplasma_capsulatum	CEMM_05_6_017	MK893487.1	MK893589	MK893793	MK893691	Brazil
104	Histoplasma_capsulatum	CEMM_05_6_018	MK893535	MK893636	MK893841	MK893739	Brazil
105	Histoplasma_capsulatum	CEMM_05_6_019	MK893504.1	MK893606	MK893810	MK893708	Brazil
106	Histoplasma_capsulatum	CEMM_05_6_033	MK893513	MK893615	MK893819	MK893717	Brazil
107	Histoplasma_capsulatum	CEMM_05_6_034	MK893529	MK893630	MK893835	MK893733	Brazil
108	Histoplasma_capsulatum	CEMM_05_6_038	MK893520.1	MK893622	MK893826	MK893724	Brazil
109	Histoplasma_capsulatum	CEMM_05_6_041	MK893519.1	MK893621	MK893825	MK893723	Brazil
110	Histoplasma_capsulatum	CEMM_05_6_067	MK893539	MK893640	MK893845	MK893743	Brazil
111	Histoplasma_capsulatum	CEMM_05_6_071	MK893543	MK893644	MK893849	MK893747	Brazil
112	Histoplasma_capsulatum	EPM1028	MK893573	MK893674	MK893879	MK893777	Brazil
113	Histoplasma_capsulatum	EPM1029	MK893574	MK893675	MK893880	MK893778	Brazil
114	Histoplasma_capsulatum	CEMM_03_4_051	MK893516	MK893618	MK893822	MK893720	Brazil
115	Histoplasma_capsulatum	CEMM_03_4_052	MK893515	MK893617	MK893821	MK893719	Brazil
116	Histoplasma_capsulatum	CEMM_03_6_009	MK893495	MK893597	MK893801	MK893699	Brazil
117	Histoplasma_capsulatum	CEMM_03_6_059	MK893545	MK893646	MK893851	MK893749	Brazil
118	Histoplasma_capsulatum	CEMM_05_3_017	MK893482	MK893584	MK893788	MK893686	Brazil
119	Histoplasma_capsulatum	CEMM_05_3_023	MK893489	MK893591	MK893795	MK893693	Brazil
120	Histoplasma_capsulatum	CEMM_05_3_042	MK893510.1	MK893612	MK893816	MK893714	Brazil
121	Histoplasma_capsulatum	CEMM_05_3_045	MK893485	MK893587	MK893791	MK893689	Brazil
122	Histoplasma_capsulatum	CEMM_05_6_012	MK893491	MK893593	MK893797	MK893695	Brazil
123	Histoplasma_capsulatum	CEMM_05_6_013	MK893486	MK893588	MK893792	MK893690	Brazil
124	Histoplasma_capsulatum	CEMM_05_6_015	MK893483	MK893585	MK893789	MK893687	Brazil
125	Histoplasma_capsulatum	CEMM_05_6_021	MK893481	MK893583	MK893787	MK893685	Brazil
126	Histoplasma_capsulatum	CEMM_05_6_024	MK893490	MK893592	MK893796	MK893694	Brazil
127	Histoplasma_capsulatum	CEMM_05_6_025	MK893511	MK893613	MK893817	MK893715	Brazil
128	Histoplasma_capsulatum	CEMM_05_6_030	MK893524.1	MK893626	MK893830	MK893728	Brazil
129	Histoplasma_capsulatum	CEMM_05_6_032	MK893530.1	MK893631	MK893836	MK893734	Brazil
130	Histoplasma_capsulatum	CEMM_05_6_035	MK893527	MK893629	MK893833	MK893731	Brazil
131	Histoplasma_capsulatum	CEMM_05_6_039	MK893533.1	MK893634	MK893839	MK893737	Brazil
132	Histoplasma_capsulatum	CEMM_05_6_042	MK893517.1	MK893619	MK893823	MK893721	Brazil
133	Histoplasma_capsulatum	CEMM_05_6_044	MK893531.1	MK893632	MK893837	MK893735	Brazil
134	Histoplasma_capsulatum	CEMM_05_6_045	MK893525.1	MK893627	MK893831	MK893729	Brazil
135	Histoplasma_capsulatum	CEMM_05_6_065	MK893523	MK893625	MK893829	MK893727	Brazil
136	Histoplasma_capsulatum	CEMM_05_6_068	MK893540	MK893641	MK893846	MK893744	Brazil
137	Histoplasma_capsulatum	CEMM_05_6_069	MK893541	MK893642	MK893847	MK893745	Brazil
138	Histoplasma_capsulatum	CEMM_05_6_070	MK893542	MK893643	MK893848	MK893746	Brazil
139	Histoplasma_capsulatum	CEMM_05_6_037	MK893514.1	MK893616	MK893820	MK893718	Brazil
140	Histoplasma_capsulatum	CEMM_05_3_044	MK893475	MK893578	MK893782	MK893679	Brazil
141	Histoplasma_capsulatum	CEMM_05_6_028	MK893474.1	MK893577	MK893781	MK893678	Brazil
142	Histoplasma_capsulatum	CEMM_05_1_096	MK893505	MK893607	MK893811	MK893709	Brazil
143	Histoplasma_capsulatum	CEMM_05_3_016	MK893494	MK893596	MK893800	MK893698	Brazil
144	Histoplasma_capsulatum	CEMM_05_6_066	MK893518	MK893620	MK893824	MK893722	Brazil
145	Histoplasma_capsulatum	CEMM_05_3_014	MK893521	MK893623	MK893827	MK893725	Brazil
146	Histoplasma_capsulatum	CEMM_05_2_021	MK893507.1	MK893609	MK893813	MK893711	Brazil
147	Histoplasma_capsulatum	CEMM_05_2_091	MK893497	MK893599	MK893803	MK893701	Brazil
148	Histoplasma_capsulatum	CEMM_05_6_022	MK893500	MK893602	MK893806	MK893704	Brazil
149	Histoplasma_capsulatum	CEMM_05_6_023	MK893498	MK893600	MK893804	MK893702	Brazil
150	Histoplasma_capsulatum	CEMM_05_6_026	MK893502.1	MK893604	MK893808	MK893706	Brazil
151	Histoplasma_capsulatum	CEMM_05_4_028	MK893496.1	MK893598	MK893802	MK893700	Brazil
152	Histoplasma_capsulatum	CEMM_05_6_014	MK893506.1	MK893608	MK893812	MK893710	Brazil
153	Histoplasma_capsulatum	CEMM_05_6_031	MK893503	MK893605	MK893809	MK893707	Brazil
154	Histoplasma_capsulatum	CEMM_05_6_047	MK893537.1	MK893638	MK893843	MK893741	Brazil
155	Histoplasma_capsulatum	CEMM_05_2_093	MK893480	MK893582	MK893786	MK893684	Brazil
156	Histoplasma_capsulatum	CEMM_05_5_011	MK893484.1	MK893586	MK893790	MK893688	Brazil
157	Histoplasma_capsulatum	CEMM_05_3_040	MK893509	MK893611	MK893815	MK893713	Brazil
158	Histoplasma_capsulatum	CEMM_05_2_085	MK893501	MK893603	MK893807	MK893705	Brazil
159	Histoplasma_capsulatum	CEMM_05_3_018	MK893536	MK893637	MK893842	MK893740	Brazil
160	Histoplasma_capsulatum	EPM1015	MK893560.1	MK893661	MK893866	MK893764	Brazil
161	Histoplasma_capsulatum	CEMM_05_2_037	JX051634	MK893594	MK893798	MK893696	Brazil
162	Histoplasma_capsulatum	CEMM_05_4_015	JX051645	MK893610	MK893814	MK893712	Brazil
163	Histoplasma_capsulatum	EPM1008	MK893553	MK893654	MK893859	MK893757	Brazil
164	Histoplasma_capsulatum	EPM1010	MK893555	MK893656	MK893861	MK893759	Brazil
165	Ajellomyces_capsulatus	84476	GU320983	GU320841	GU321008	GU320890	Brazil
166	Ajellomyces_capsulatus	84502	GU320939	GU320840	GU321006	GU320888	Brazil
167	Ajellomyces_capsulatus	84564	GU320984	GU320842	GU321007	GU320889	Brazil
168	Histoplasma_capsulatum	Indo_H12	MN535814.1	MN637635	MN637662	MN637648	Indonesia
169	Ajellomyces_capsulatus	H60	AB071823	AF072352	JX458506	JX458487	Colombia
170	Ajellomyces_capsulatus	EH_317	KP132269	AF495591	AF495593	AF495592	Mexico
171	Histoplasma_capsulatus	EH_46	KP132284	Tree base #1063	Tree base #1063	Tree base #1063	Mexico
172	Histoplasma_capsulatus	EH_325	AB071829	Tree base #1063	Tree base #1063	Tree base #1063	Mexico
173	Histoplasma_capsulatus	H142	AB055236	Tree base #1063	Tree base #1063	Tree base #1063	United_Kingdom
174	Ajellomyces_capsulatus	H74	AB071824	AF072360	Tree base #1063	Tree base #1063	Colombia
175	Ajellomyces_capsulatus	H71	AF322384	AF072358	JX458511	Tree base #1063	Colombia
176	Histoplasma_capsulatus	EH_332	AB071830	Tree base #1063	Tree base #1063	Tree base #1063	Guatemala
177	Histoplasma_capsulatum	CE1714	KX756764	KX756781	KX756864	KX756821	Brazil
178	Histoplasma_capsulatum	COL_H_004	MH339550	MH338042	MH338155	MH122855	Colombia
179	Histoplasma_capsulatum	COL_H_025	MH339548.1	MH338048	MH338161	MH122858	Colombia
180	Histoplasma_capsulatum	COL_H_053	MH339546	MH338052	MH338162	MH122844	Colombia
181	Histoplasma_capsulatum	COL_H_055	MH339551.1	MH338053	MH338163	MH122862	Colombia
182	Histoplasma_capsulatum	COL_H_015	MH339549	MH338044	MH338157	MH122857	Colombia
183	Histoplasma_capsulatum	COL_H_039	MH339558.1	MH338049	MH338167	MH122859	Colombia
184	Histoplasma_capsulatum	COL_H_062	MH339563	MH338054	MH338170	MH122853	Colombia
185	Histoplasma_capsulatum	COL_H_041	MH339557.1	MH338050	MH338168	MH122860	Colombia
186	Histoplasma_capsulatum	COL_H_014	MH339547	MH338043	MH338156	MH122845	Colombia
187	Histoplasma_capsulatum	COL_H_019	MH339561	MH338045	MH338158	MH122846	Colombia
188	Histoplasma_capsulatum	COL_H_021	MH339560	MH338046	MH338159	MH122847	Colombia
189	Histoplasma_capsulatum	COL_H_024	MH339559.1	MH338047	MH338160	MH122848	Colombia
190	Histoplasma_capsulatum	COL_S_1	MH339555	MH338055	MH338164	MH122850	Colombia
191	Histoplasma_capsulatum	COL_S_2	MH339554.1	MH338056	MH338165	MH122851	Colombia
192	Histoplasma_capsulatum	COL_S_3	MH339553.1	MH338057	MH338166	MH122852	Colombia
193	Histoplasma_capsulatum	COL_H_044	MH339556	MH338051	MH338153	MH122849	Colombia
194	Histoplasma_capsulatum	COL_H_013	MH339562	MH338058	MH338169	MH122856	Colombia
195	Histoplasma_capsulatum	COL_H_048	MH339545	MH338059	MH338154	MH122861	Colombia
196	Histoplasma_capsulatum	CBS_478_64	KT155921	OM837786	OM675760	No	Poland
197	Histoplasma_capsulatum	COL_H_068	MH339552	MH338041	MH338147	MH122854	Colombia
198	Histoplasma_capsulatum	EPM1014	MK893559	MK893660	MK893865	MK893763	Brazil
199	Histoplasma_capsulatum	EPM1017	MK893562	MK893663	MK893868	MK893766	Brazil
200	Ajellomyces_capsulatus_var_farciminosus	H90	AF322387	AF072351	Tree base #1063	Tree base #1063	Egypt
201	Histoplasma_capsulatus	H177	AB055237	Tree base #1063	Tree base #1063	Tree base #1063	Eurasia
202	Histoplasma_capsulatus	H178	AB071840	Tree base #1063	Tree base #1063	Tree base #1063	Eurasia
203	Ajellomyces_capsulatus	H62	AF322379	AF072354	Tree base #1063	JX458489	Colombia
204	Histoplasma_capsulatus	H141	AB055235	Tree base #1063	Tree base #1063	Tree base #1063	Indonesia
205	Histoplasma_capsulatus	H196	AB055234	Tree base #1063	Tree base #1063	Tree base #1063	Brazil
206	Histoplasma_capsulatus	H200	AB071826	Tree base #1063	Tree base #1063	Tree base #1063	Brazil
207	Histoplasma_capsulatum	CEMM_05_6_046	MK893526.1	MK893628	MK893832	MK893730	Brazil
208	Histoplasma_capsulatum	EPM1009	MK893554	MK893655	MK893860	MK893758	Brazil
209	Histoplasma_capsulatum	CEMM_05_6_027	MK893512	MK893614	MK893818	MK893716	Brazil
210	Histoplasma_capsulatum	EPM1012	MK893557	MK893658	MK893863	MK893761	Brazil
211	Ajellomyces_capsulatus	H67	AF322381	JX443633	Tree base #1063	JX458492	Colombia
212	Histoplasma_suramericanum	MZ5/CBS 145499	Sepúlveda et al. (2017)	Sepúlveda et al. (2017)	Sepúlveda et al. (2017)	Sepúlveda et al. (2017)	Colombia
213	Histoplasma_capsulatum	COL_H_020	MH339565	MH338038	MH338150	MH122841	Colombia
214	Histoplasma_capsulatum	COL_H_033	MH339564	MH338039	MH338151	MH122842	Colombia
215	Histoplasma_capsulatum	COL_H_034	MH339566	MH338040	MH338152	MH122843	Colombia
216	Ajellomyces_capsulatus	EH_372	AB071831	AF495595	AF495597	AF495596	Mexico
217	Histoplasma_capsulatum	Indo_H11	MN535813	MN637637	MN637661	MN637649	Indonesia
218	Histoplasma_capsulatum	Indo_H4	MN535806.1	MN637628	MN637654	MN637641	Indonesia
219	Histoplasma_capsulatum	Indo_H5	MN535807.1	MN637629	MN637655	MN637642	Indonesia
220	Histoplasma_capsulatum	Indo_H6	MN535808.1	MN637630	MN637656	MN637643	Indonesia
221	Histoplasma_capsulatum	Indo_H7	MN535809	MN637631	MN637657	MN637644	Indonesia
222	Histoplasma_capsulatum	Indo_H8	MN535810.1	MN637632	MN637658	MN637645	Indonesia
223	Histoplasma_capsulatum	Indo_H9	MN535811.1	MN637633	MN637659	MN637646	Indonesia
224	Histoplasma_capsulatum	Indo_H10	MN535812.1	MN637634	MN637660	MN637647	Indonesia
225	Histoplasma_capsulatum	Indo_H13	MN535815	MN637636	MN637663	MN637650	Indonesia
226	Histoplasma_capsulatum	Indo_H3	MN535805	MN637627	MN637653	MN637640	Indonesia
227	Histoplasma_capsulatum	Indo_H2	MN535804.1	MN637626	MN637652	MN637639	Indonesia
228	Ajellomyces_capsulatus	CADAM	GU320967	GU320843	GU321014	GU320918	Brazil
229	Histoplasma_capsulatus	H152	AB071825	Tree base #1063	Tree base #1063	Tree base #1063	Brazil
230	Ajellomyces_capsulatus	H64	AF322380	AF072356	Tree base #1063	Tree base #1063	Colombia
231	Ajellomyces_capsulatum	EH_373	KP132270	AF495599	AF495601	AF495600	Mexico
232	Histoplasma_capsulatus	H157	AB071844	Tree base #1063	Tree base #1063	Tree base #1063	Australia
233	Histoplasma_capsulatum	COL_H_018	MH339577	MH338080	MH338135	MH122872	Colombia
234	Histoplasma_capsulatum	COL_H_038	MH339544	MH338060	MH338128	MH122863.1	Colombia
235	Histoplasma_capsulatum	EH_449B	KP132281	KT601373	KT601410	KT601437	Mexico
236	Histoplasma_capsulatum	EH_672H	KP132295	KT601379	KT601416	KT601443	Mexico
237	Histoplasma_capsulatum	EH_670H	KP132292	KT601378	KT601415	KT601441	Mexico
238	Histoplasma_capsulatum	EH_655P	KP132289.1	KT601374	KT601411	KT601438	Mexico
239	Histoplasma_capsulatum	EH_658H	KP132290	KT601375	KT601412	KT601439	Mexico
240	Histoplasma_capsulatum	EH_670B	KP132291	KT601377	KT601414.1	KT601440	Mexico
241	Histoplasma sp	485	Jofre et al. (2022)	Jofre et al. (2022)	Jofre et al. (2022)	Jofre et al. (2022)	India
242	Histoplasma sp	SAMN39331730	Jofre et al. (2022)	Jofre et al. (2022)	Jofre et al. (2022)	Jofre et al. (2022)	India
243	Histoplasma sp	SAMN39331734	Jofre et al. (2022)	Jofre et al. (2022)	Jofre et al. (2022)	Jofre et al. (2022)	India
244	Histoplasma sp	SAMN39331745	Jofre et al. (2022)	Jofre et al. (2022)	Jofre et al. (2022)	Jofre et al. (2022)	India
245	Histoplasma sp	SAMN39331746	Jofre et al. (2022)	Jofre et al. (2022)	Jofre et al. (2022)	Jofre et al. (2022)	India
246	Histoplasma sp	SAMN39331749	Jofre et al. (2022)	Jofre et al. (2022)	Jofre et al. (2022)	Jofre et al. (2022)	India
247	Histoplasma sp	SAMN39331753	Jofre et al. (2022)	Jofre et al. (2022)	Jofre et al. (2022)	Jofre et al. (2022)	India
248	Histoplasma sp	SAMN39331754	Jofre et al. (2022)	Jofre et al. (2022)	Jofre et al. (2022)	Jofre et al. (2022)	India
249	Histoplasma sp	SAMN39331757	Jofre et al. (2022)	Jofre et al. (2022)	Jofre et al. (2022)	Jofre et al. (2022)	India
250	Histoplasma sp	SAMN39331751	Jofre et al. (2022)	Jofre et al. (2022)	Jofre et al. (2022)	Jofre et al. (2022)	India
251	Histoplasma sp	SRR27481863	Jofre et al. (2022)	Jofre et al. (2022)	Jofre et al. (2022)	Jofre et al. (2022)	India
252	Histoplasma sp	SAMN39331729	Jofre et al. (2022)	Jofre et al. (2022)	Jofre et al. (2022)	Jofre et al. (2022)	India
253	Histoplasma_capsulatus	CBS175_57	KX646007	PQ055824	KX646107	PQ055823	Congo
254	Histoplasma_capsulatus	H150	AB055233	Tree base #1063	Tree base #1063	Tree base #1063	Brazil
255	Ajellomyces_capsulatus	H9	AF322378	AF072350	Tree base #1063	Tree base #1063	USA
256	Ajellomyces_capsulatus	H79	AB071770	AF072349	Tree base #1063	Tree base #1063	USA
257	H_mississippiensis	CI_19	Sepúlveda et al. (2017)	Sepúlveda et al. (2017)	Sepúlveda et al. (2017)	Sepúlveda et al. (2017)	USA
258	H_mississippiensis	CI_24	Sepúlveda et al. (2017)	Sepúlveda et al. (2017)	Sepúlveda et al. (2017)	Sepúlveda et al. (2017)	USA
259	H_mississippiensis	CI_22	Sepúlveda et al. (2017)	Sepúlveda et al. (2017)	Sepúlveda et al. (2017)	Sepúlveda et al. (2017)	USA
260	Ajellomyces_capsulatus	t975_12	KC663639	KC663641.1	KC663643.1	KC663642.1	Austria
261	Histoplasma_capsulatum	COL_H_001	MH339543	MH338036	MH338126	MH122839	Colombia
262	Histoplasma_capsulatum	COL_H_005	MH339542	MH338037	MH338127	MH122840	Colombia
263	Ajellomyces_capsulatus	G217B	AB055230	AF072341	FJ435630	AF495652	USA
264	Ajellomyces_capsulatus	H2	AF322377	AF072339	Tree base #1063	Tree base #1063	USA
265	Ajellomyces_capsulatus	H5	AB071821	AF072340	Tree base #1063	Tree base #1063	USA
266	Ajellomyces_capsulatus	H84	AB071822	AF072345	Tree base #1063	Tree base #1063	USA
267	H_ohiense	G222B	Sepúlveda et al. (2017)	Sepúlveda et al. (2017)	Sepúlveda et al. (2017)	Sepúlveda et al. (2017)	USA
268	H_ohiense	CI_18	Sepúlveda et al. (2017)	Sepúlveda et al. (2017)	Sepúlveda et al. (2017)	Sepúlveda et al. (2017)	USA
269	H_ohiense	CI_6	Sepúlveda et al. (2017)	Sepúlveda et al. (2017)	Sepúlveda et al. (2017)	Sepúlveda et al. (2017)	USA
270	H_ohiense	CI_9	Sepúlveda et al. (2017)	Sepúlveda et al. (2017)	Sepúlveda et al. (2017)	Sepúlveda et al. (2017)	USA
271	Histoplasma_capsulatum	CBS_136_72	KX646010	OM837779	KX646110	No	USA
272	Ajellomyces_capsulatum	EH_376	KP132273	AF495611	AF495613	AF495612	Mexico
273	Histoplasma_capsulatum	EH_696P	KP132296	KT601380	KT601417.1	KT601444	Mexico
274	H_suramericanum	27_14	Sepúlveda et al. (2017)	Sepúlveda et al. (2017)	Sepúlveda et al. (2017)	Sepúlveda et al. (2017)	Guatemala

## Sheet: two genes GCPSR
Strain	Clade	Contry
CEMM_05_2_087	LAm_C	Brazil
CEMM_05_6_029	LAm_C	Brazil
CEMM_05_6_040	LAm_C	Brazil
EPM1029	LAm_C	Brazil
CEMM_05_2_086	LAm_C	Brazil
CEMM_05_3_045	LAm_C	Brazil
CEMM_05_6_023	LAm_C	Brazil
CEMM_05_6_070	LAm_C	Brazil
CEMM_05_2_093	LAm_C	Brazil
CEMM_03_3_055	LAm_C	Brazil
CEMM_05_2_085	LAm_C	Brazil
CEMM_03_6_009	LAm_C	Brazil
84502	LAm_C	Brazil
CEMM_05_3_044	LAm_C	Brazil
CEMM_05_6_047	LAm_C	Brazil
EPM1015	LAm_C	Brazil
CEMM_05_2_091	LAm_C	Brazil
EPM1028	LAm_C	Brazil
CEMM_05_2_035	LAm_C	Brazil
CEMM_05_3_016	LAm_C	Brazil
CEMM_05_6_026	LAm_C	Brazil
CEMM_05_2_037	LAm_C	Brazil
CEMM_05_6_028	LAm_C	Brazil
CEMM_05_6_014	LAm_C	Brazil
CEMM_05_3_040	LAm_C	Brazil
84476	LAm_C	Brazil
CEMM_05_6_067	LAm_C	Brazil
CEMM_05_3_018	LAm_C	Brazil
CEMM_05_6_046	LAm_C	Brazil
EPM1006	RJ	Brazil
EPM1009	RJ	Brazil
EPM1013	RJ	Brazil
EPM1022	RJ	Brazil
H196	LAm_A	Brazil
H152	LAm_A_RJ	Brazil
CADAM	RJ	Brazil
4334	RJ	Brazil
H150	LAm_A_RJ	Brazil
EPM1025	RJ	Brazil
EPM1019	RJ	Brazil
IT04	RJ	Brazil
4631	RJ	Brazil
6406	RJ	Brazil
H200	LAm_A_RJ	Brazil
EPM1008	RJ	Brazil
EPM1010	LAm_D	Brazil
EPM1012	LAm_D	Brazil
MZ5		Colombia
H67	LAm_A	Colombia
CEMM_05_6_027	LAm_D	Brazil
EPM1014	LAm_E	Brazil
EPM1017	LAm_E	Brazil
EPM1018	RJ	Brazil
EPM1023	RJ	Brazil
21_14		Guatemala
CAO4	RJ	Brazil
H64	LAm_A	Colombia
EH_372	LAm_A_LAm_A2	Mexico
EH_376	LAm_A_LAm_A1	Mexico
H90	Africa	Egypt
H60	LAm_A_LAm_A1	Colombia
H61	LAm_A_LAm_A1	Colombia
H62	LAm_A_LAm_A1	Colombia
H63	LAm_A_LAm_A1	Colombia
H74	LAm_A	Colombia
3_11G	H_suramericana	Guatemala
EH_317	LAm_A	Mexico
H71	LAm_A_LAm_A1	Colombia
2134	LAm_A_LAm_A2	USA
EH_325	LAm_A	Mexico
EH_332	LAm_A_LAm_A1	Guatemala
EH_46	LAm_A_LAm_A2	Mexico
H141	LAm_A_LAm_A1	Indonesia
H73	LAm_A_LAm_A2	Colombia
SAMN39331750	India	India
485	India	India
SAMN39331729	India	India
SAMN39331730	India	India
SRR27481863	India	India
SAMN39331754	India	India
SAMN39332434	India	India
SAMN39331756	India	India
SAMN39331757	India	India
SAMN39331755	India	India
SAMN39331751	India	India
SAMN39331745	India	India
SAMN39331746	India	India
SAMN39331749	India	India
SAMN39331753	India	India
SAMN39331734	India	India
H_capsulatum_Indo_H10	Indonesia	Indonesia
H_capsulatum_Indo_H12	Indonesia	Indonesia
H_capsulatum_Indo_H5	Indonesia	Indonesia
H_capsulatum_Indo_H2	Indonesia	Indonesia
H_capsulatum_Indo_H7	Indonesia	Indonesia
H_capsulatum_Indo_H9	Indonesia	Indonesia
H_capsulatum_Indo_H3	Indonesia	Indonesia
H_capsulatum_Indo_H13	Indonesia	Indonesia
H_capsulatum_Indo_H1	Indonesia	Indonesia
H_capsulatum_Indo_H4	Indonesia	Indonesia
H_capsulatum_Indo_H8	Indonesia	Indonesia
H_capsulatum_Indo_H6	Indonesia	Indonesia
CBS_215_53	Africa	Congo
H91	Africa	Guinea
H87	Afica	Guinea
H147	Africa	Senegal
H189	Africa	Africa
H137	Africa	Zaire
H143	Africa	Africa
H88	Africa	Africa
27_14		Guatemala
ES55	LAm_B	Brazil
AC05	RJ	Brazil
184PRS	LAm_B2	Brazil
GO764	LAm_B_LAm_B2	Brazil
TI01	RJ	Brazil
ES56	LAm_B	Brazil
EP02	RJ	Brazil
190CLC	LAm_B2	Brazil
AC02	RJ	Brazil
3416	RJ	Brazil
3356	RJ	Brazil
SP2414	LAm_D	Brazil
B670	LAm_B2	Brazil
IGS4_5	RJ	Brazil
ES60	LAm_B	Brazil
IGS19	RJ	Brazil
3688	RJ	Brazil
TI05	RJ	Brazil
ES62	LAm_B	Brazil
385BG	LAm_D	Brazil
157CS	LAm_B2	Brazil
RS01	RJ	Brazil
177CS	LAm_B2	Brazil
187LCT	LAm_B_LAm_B2	Brazil
3612	RJ	Brazil
GO1820	LAm_B_LAm_B2	Brazil
9414	RJ	Brazil
9291	RJ	Brazil
RS09	RJ	Brazil
G184A		Panama
G186A		Panama
RPS86	RJ	Brazil
EPM1011	LAm_B	Brazil
CEMM_03_6_020	LAm_B	Brazil
EPM1026	LAm_B	Brazil
MS53	LAm_B_LAm_B1	Brazil
6503	RJ	Brazil
RPS51	RJ	Brazil
EPM1027	LAm_B	Brazil
EPM1003	LAm_B	Brazil
H85	LAm_B_LAm_B1	Argentina
EPM1002	LAm_B	Brazil
H59	LAm_B_LAm_B1	Colombia
EPM1001	LAm_B	Brazil
EPM1005	LAm_B	Brazil
CI_19	NAm_1	USA
CI_22	NAm_1	USA
CI_7	NAm_2	USA
DOWNS	NAm_1	USA
1001	NAm_1	USA
CI_43	NAm_1	USA
505	NAm_1	USA
UCLA_531	NAm_1	USA
H79	NAm_1	USA
CI_42	NAm_1	USA
H9	NAm_1	USA
CI_24	NAm_1	USA
H69	LAm_B_LAm_B2	Colombia
G222B	NAm_2	USA
CI_18	NAm_2	USA
1986		Colombia
G217B	NAm_2	USA
H84	NAm_3	USA
1006	NAm_2	USA
H86	NAm_2	USA
CI_10	NAm_2	USA
CI_9	NAm_2	USA
CI_17	NAm_2	USA
CI_6	NAm_2	USA
H5	NAm_2	USA
H77	NAm_2	USA
CI_4	NAm_2	USA
1008	NAm_2	USA
CI_35	NAm_2	USA
H2	NAm_2	USA
CBS_136_72	NAm_2	USA
H173	NAm_2	unknown
CI_30	NAm_2	USA
EH_696P		Mexico

## Sheet: all strains
Country	Strains		Continent	country	number of strains		Africa	Asia	Europe	North America	South America	Oceania
Algeria	IFM5418		Africa	Algeria	1		1	5	1	9	68	2
Africa	H87		Africa	Africa	8		8	17	3	1	279
Africa	CNM_CM_5788		Africa	Congo	4		4	15	4	7	75
Africa	Histoplasma capsulatum var. duboisii		Africa	Egypt	6		6	1	8	86	8
Africa	H143		Africa	Guinea	3		3	5	6	82	2
Africa	CBS_287_54		Africa	Ghana	2		2	15	2	6	2
Africa	CNM_CM_7434		Africa	Mali	1		1	3	2	75	16
Africa	duboisii_A		Africa	Nigeria	7		7	12	1	266	2
Africa	duboisii_B		Africa	Senegal	2		2	73	1	0.3026	1
Argentina	H85		Africa	Uganda	1		1	0.083	1		1
Argentina	H162		Africa	Zaire	1		1		29		454
Argentina	H163		Asia	China	5		36		0.033		0.5165
Argentina	H164		Asia	India	17		0.041
Argentina	1558		Asia	Indonesia	15
Argentina	1739		Asia	Iran	1
Argentina	CNM_CM_2905		Asia	Iraq	5
Argentina	CNM_CM_2906		Asia	Japan	15
Argentina	CNM_CM_2907		Asia	Malaysia	3
Argentina	CNM_CM_3036		Asia	Thailand	12
Argentina	CNM_CM_3153		Europe	Austria	1
Argentina	CNM_CM_6306		Europe	Belgium	3
Argentina	DMic_206235		Europe	France	4
Argentina	92590		Europe	Germany	8
Argentina	951814		Europe	Eurasia	6
Argentina	993267		Europe	Netherlands	2
Argentina	993444		Europe	Poland	2
Argentina	993445		Europe	Portuguese	1
Argentina	993446		Europe	Spain	1
Argentina	Hc11		Europe	United_Kingdom	1
Argentina	Hc15		North America	Cuba	9
Argentina	Hc17		North America	Costa	1
Argentina	Hc18		North America	Guatemala	7
Argentina	Hc19		North America	Honduras	86
Argentina	Hc2		North America	Mexico	82
Argentina	Hc2_18S		North America	Panama	6
Argentina	Hc20		North America	USA	75
Argentina	Hc21		Oceania	Australia	2
Argentina	Hc23		South America	Argentina	68
Argentina	Hc24		South America	Brazil	279
Argentina	Hc25		South America	Colombia	75
Argentina	Hc26		South America	Ecuador	8
Argentina	Hc27		South America	Paraguay	2
Argentina	Hc28		South America	Peru	2
Argentina	Hc29		South America	South_America	16
Argentina	Hc3		South America	Suriname	2
Argentina	Hc30		South America	Uruguay	1
Argentina	Hc32		South America	Venezuela	1
Argentina	Hc33		Unknown	Unknown	19
Argentina	Hc35				879
Argentina	Hc36
Argentina	Hc37
Argentina	Hc38
Argentina	Hc39
Argentina	Hc4
Argentina	Hc40
Argentina	Hc42
Argentina	Hc43
Argentina	Hc44
Argentina	Hc45
Argentina	Hc46
Argentina	Hc47
Argentina	Hc49
Argentina	Hc5
Argentina	Hc51
Argentina	Hc54
Argentina	Hc55
Argentina	Hc56
Argentina	Hc57
Argentina	Hc58
Argentina	Hc6
Argentina	Hc7
Argentina	Hc8
Argentina	Hc9
Argentina	IFM50248
Argentina	IFM50249
Argentina	92520_H
Argentina	DMic_175700
Australia	H157
Australia	A4a
Austria	t975_12
Belgium	H88
Belgium	IHEM_28374
Belgium	IHEM_28375
Brazil	3237
Brazil	3416
Brazil	3612
Brazil	3688
Brazil	4334
Brazil	4631
Brazil	6406
Brazil	6503
Brazil	9291
Brazil	9414
Brazil	78642
Brazil	84476
Brazil	84502
Brazil	84564
Brazil	157CS
Brazil	177CS
Brazil	184PRS
Brazil	187LCT
Brazil	385BG
Brazil	190CLC
Brazil	AC02
Brazil	AC05
Brazil	B670
Brazil	CADAM
Brazil	CAO4
Brazil	CEMM_03_2_034
Brazil	CEMM_03_3_055
Brazil	CEMM_03_4_049
Brazil	CEMM_03_4_051
Brazil	CEMM_03_4_052
Brazil	CEMM_03_6_009
Brazil	CEMM_03_6_019
Brazil	CEMM_03_6_020
Brazil	CEMM_03_6_059
Brazil	CEMM_05_1_096
Brazil	CEMM_05_1_097
Brazil	CEMM_05_2_021
Brazil	CEMM_05_2_035
Brazil	CEMM_05_2_037
Brazil	CE1714
Brazil	CEMM_05_2_053
Brazil	CEMM_05_2_085
Brazil	CEMM_05_2_086
Brazil	CEMM_05_2_087
Brazil	CEMM_05_2_091
Brazil	CEMM_05_2_093
Brazil	CEMM_05_3_014
Brazil	CEMM_05_3_016
Brazil	CEMM_05_3_017
Brazil	CEMM_05_3_018
Brazil	CEMM_05_3_023
Brazil	CEMM_05_3_040
Brazil	CEMM_05_3_042
Brazil	CEMM_05_3_044
Brazil	CEMM_05_3_045
Brazil	CEMM_05_4_015
Brazil	CEMM_05_4_028
Brazil	CEMM_05_5_011
Brazil	CEMM_05_6_012
Brazil	CEMM_05_6_013
Brazil	CEMM_05_6_014
Brazil	CEMM_05_6_015
Brazil	CEMM_05_6_017
Brazil	CEMM_05_6_018
Brazil	CEMM_05_6_019
Brazil	CEMM_05_6_020
Brazil	CEMM_05_6_021
Brazil	CEMM_05_6_022
Brazil	CEMM_05_6_023
Brazil	CEMM_05_6_024
Brazil	CEMM_05_6_025
Brazil	CEMM_05_6_026
Brazil	CEMM_05_6_027
Brazil	CEMM_05_6_029
Brazil	CEMM_05_6_030
Brazil	CEMM_05_6_031
Brazil	CEMM_05_6_032
Brazil	CEMM_05_6_033
Brazil	CEMM_05_6_034
Brazil	CEMM_05_6_035
Brazil	CEMM_05_6_037
Brazil	CEMM_05_6_038
Brazil	CEMM_05_6_039
Brazil	CEMM_05_6_040
Brazil	CEMM_05_6_041
Brazil	CEMM_05_6_042
Brazil	CEMM_05_6_044
Brazil	CEMM_05_6_045
Brazil	CEMM_05_6_046
Brazil	CEMM_05_6_047
Brazil	CEMM_05_6_065
Brazil	CEMM_05_6_066
Brazil	CEMM_05_6_067
Brazil	CEMM_05_6_068
Brazil	CEMM_05_6_069
Brazil	CEMM_05_6_070
Brazil	CEMM_05_6_071
Brazil	EP02
Brazil	EPM1001
Brazil	EPM1003
Brazil	EPM1004
Brazil	EPM1005
Brazil	EPM1006
Brazil	EPM1007
Brazil	EPM1008
Brazil	EPM1009
Brazil	EPM1010
Brazil	EPM1011
Brazil	EPM1012
Brazil	EPM1013
Brazil	EPM1014
Brazil	EPM1015
Brazil	EPM1016
Brazil	EPM1017
Brazil	EPM1018
Brazil	EPM1019
Brazil	EPM1020
Brazil	EPM1021
Brazil	EPM1022
Brazil	EPM1023
Brazil	EPM1024
Brazil	EPM1025
Brazil	EPM1026
Brazil	EPM1027
Brazil	EPM1028
Brazil	EPM1029
Brazil	ES55
Brazil	ES56
Brazil	ES60
Brazil	ES62
Brazil	IGS19
Brazil	IGS4_5
Brazil	GO1820
Brazil	GO764
Brazil	H152
Brazil	H196
Brazil	H200
Brazil	IT04
Brazil	JIEF
Brazil	MS53
Brazil	RE5646
Brazil	RE9463
Brazil	RPS45
Brazil	RPS51
Brazil	RPS86
Brazil	RS01
Brazil	RS09
Brazil	RS36
Brazil	SP2414
Brazil	SP49
Brazil	3356
Brazil	CEMM_05_6_028
Brazil	TI14
Brazil	TI05
Brazil	TI01
Brazil	H150
Brazil	EPM1002
Brazil	CE0112
Brazil	CE0211
Brazil	CE0212
Brazil	CE0213
Brazil	CE0214
Brazil	CE0311
Brazil	CE0313
Brazil	CE0314
Brazil	CE0411
Brazil	CE0413
Brazil	CE0414
Brazil	CE0511
Brazil	CE0513
Brazil	CE0514
Brazil	CE0611
Brazil	CE0613
Brazil	CE0614
Brazil	CE0713
Brazil	CE0714
Brazil	CE0812
Brazil	CE0814
Brazil	CE0913
Brazil	CE0914
Brazil	CE1012
Brazil	CE1013
Brazil	CE1014
Brazil	CE1111
Brazil	CE1113
Brazil	CE1114
Brazil	CE1211
Brazil	CE1213
Brazil	CE1214
Brazil	CE1312
Brazil	CE1313
Brazil	CE1414
Brazil	CE1511
Brazil	CE1513
Brazil	CE1611
Brazil	CE1713
Brazil	CE1911
Brazil	CE2111
Brazil	CE2214
Brazil	CE2513
Brazil	CE2514
Brazil	CE2614
Brazil	CE2713
Brazil	CEMM_05_6_010
Brazil	CEMM_05_2_084
Brazil	CE3013
Brazil	CE0813
Brazil	-7
Brazil	37307
Brazil	04rp
Brazil	06n
Brazil	18H
Brazil	247BL
Brazil	Hc_19
Brazil	Hc_20
Brazil	Hc_21
Brazil	Hc_212
Brazil	Hc_249
Brazil	Hc_268
Brazil	Hc_340
Brazil	Hc_361
Brazil	Hc_43908
Brazil	Hc_49
Brazil	Hc_55
Brazil	Hc_56
Brazil	Hc_59
Brazil	Hc_712
Brazil	Hc_713
Brazil	Hc_ALEX
Brazil	Hc_CMO
Brazil	Hc_EPM
Brazil	Hc1
Brazil	Hc10
Brazil	HC1014
Brazil	HC1023
Brazil	HC1157
Brazil	HC1157A
Brazil	Hc12
Brazil	Hc13
Brazil	Hc14
Brazil	HC2202
Brazil	HC2353
Brazil	HC3865
Brazil	HC3948
Brazil	HC4107
Brazil	HC4182
Brazil	HC4265
Brazil	HC4336
Brazil	HC4337
Brazil	HC4516
Brazil	HC4729
Brazil	HC4769
Brazil	HC4809
Brazil	HC5215
Brazil	HC5229
Brazil	HC5254
Brazil	Hca_20
brazil	AMC_HC001
brazil	AMC_HC002
Brazil	CBS_719_79
Brazil	CEMM_05_1_066
Brazil	CEMM_05_1_070
Brazil	CEMM_05_1_098
Brazil	CEMM_05_2_001
Brazil	CEMM_05_2_002
Brazil	CEMM_05_2_034
Brazil	CEMM_05_2_039
Brazil	CEMM_05_2_049
Brazil	CEMM_05_2_072
Brazil	CEMM_05_3_028
Brazil	CO2
Brazil	CO4
Brazil	M1084_08
Brazil	M975_08
Brazil	LEM009
Brazil	UMIP_1052_72
Brazil	UMIP_638_61
Brazil	Meles
Brazil	CE2813
China	CH001
China	Chesc
China	PU20Z14095
China	IFM_52709
China	IFM47750
Colombia	COL_H_001
Colombia	COL_H_004
Colombia	COL_H_005
Colombia	COL_H_006
Colombia	COL_H_007
Colombia	COL_H_008
Colombia	COL_H_012
Colombia	COL_H_013
Colombia	COL_H_014
Colombia	COL_H_015
Colombia	COL_H_016
Colombia	COL_H_017
Colombia	COL_H_018
Colombia	COL_H_019
Colombia	COL_H_020
Colombia	COL_H_021
Colombia	COL_H_024
Colombia	COL_H_025
Colombia	COL_H_029
Colombia	COL_H_032
Colombia	COL_H_033
Colombia	COL_H_034
Colombia	COL_H_035
Colombia	COL_H_036
Colombia	COL_H_037
Colombia	COL_H_039
Colombia	COL_H_041
Colombia	COL_H_042
Colombia	COL_H_043
Colombia	COL_H_044
Colombia	COL_H_047
Colombia	COL_H_048
Colombia	COL_H_053
Colombia	COL_H_055
Colombia	COL_H_056
Colombia	COL_H_057
Colombia	COL_H_062
Colombia	COL_H_064
Colombia	COL_H_066
Colombia	COL_H_068
Colombia	COL_S_1
Colombia	COL_S_2
Colombia	COL_S_3
Colombia	H59
Colombia	H60
Colombia	H62
Colombia	H64
Colombia	H67
Colombia	H68
Colombia	H74
Colombia	H71
Colombia	COL_H_040
Colombia	COL_H_038
Colombia	H73
Colombia	H63
Colombia	H76
Colombia	H61
Colombia	H66
Colombia	H69
Colombia	CNM_CM_3576
Colombia	CNM_CM_4892
Colombia	JG
Colombia	LA
Colombia	LF
Colombia	Hz
Colombia	MZ2
Colombia	RG
Colombia	AP
Colombia	CIB_15297
Colombia	H70
Colombia	T29302
Colombia	WCh
Colombia	1986
Colombia	MV3
Colombia	MZ5
Congo	CBS_215_53
Congo	HEM_28376
Congo	HEM_28377
Congo	IHEM_27880
Costa_Rica	BAT
Cuba	LMIPK_Cl04
Cuba	LMIPK_Cl06
Cuba	LMIPK_Cl81
Cuba	LMIPK_En2C
Cuba	LMIPK_En3A
Cuba	LMIPK_En5A
Cuba	LMIPK_En5B
Cuba	LMIPK_En6B
Cuba	LMIPK-Cl140
Ecuador	CNM_CM_3221
Ecuador	CNM_CM_5678
Ecuador	CNM_CM_5731
Ecuador	CNM_CM_5787
Ecuador	CNM_CM_6066
Ecuador	CNM_CM_6305
Ecuador	CNM_CM_7450
Ecuador	E1
Egypt	H90
Egypt	H95
Egypt	CM7436
Egypt	CBS_536_84
Egypt	CBS_537_84
Egypt	CBS_538_84
Eurasia	H177
Eurasia	H178
Eurasia	CBS_133_45
Eurasia	CBS_205_35
Eurasia	H194
Eurasia	H174
France	CNRMA10_1317
France	CNRMA10_1376
France	CNRMA8_14
France	CNRMA9_772
Germany	2009_I
Germany	2021_I
Germany	2010_I
Germany	2011_I
Germany	2018_I
Germany	2018_II
Germany	2020_I
Germany	Badger
Ghana	CNM_CM_7704
Ghana	CNM_CM_8013
Guatemala	EH_332
Guatemala	CM5731
Guatemala	H_1_02_W
Guatemala	H_1_12_96
Guatemala	3_11G
Guatemala	21_14
Guatemala	27_14
Guinea	CNM_CM_7001
Guinea	H91
Guinea	CNM_CM_4626
Honduras	GeM
Honduras	GLi
Honduras	A1_1_2R8
Honduras	A2_2_2R8
Honduras	A3_3_2R8
Honduras	A4_25_2R8
Honduras	A5_26_2R8
Honduras	B1_4_2R8
Honduras	B2_5_2R8
Honduras	B3_6_2R8
Honduras	C1_7_2R8
Honduras	C2_8_2R8
Honduras	C3_9_2R8
Honduras	D1_10_2R8
Honduras	D2_11_2R8
Honduras	D3_12_2R8
Honduras	E1_13_2R8
Honduras	E2_14_2R8
Honduras	E3_15_2R8
Honduras	F1_16_2R8
Honduras	F2_17_2R8
Honduras	H1_22_2R8
Honduras	H3_24_2R8
Honduras	H2_23_2R8
Honduras	G3_21_2R8
Honduras	G1_19_2R8
Honduras	F3_18_2R8
Honduras	DS
Honduras	B4_4
Honduras	B5_5
Honduras	B6_7
Honduras	A5
Honduras	A6
Honduras	H5_26
Honduras	H4_25
Honduras	G5_22
Honduras	D4_11
Honduras	D5_12
Honduras	D6_13
Honduras	E4_14
Honduras	E5_15
Honduras	C4_8
Honduras	C5_9
Honduras	C6_10
Honduras	B1_4
Honduras	B2_5
Honduras	B3_6
Honduras	E1_13
Honduras	E2_14
Honduras	E3_15
Honduras	C1_7
Honduras	C2_8
Honduras	C3_9
Honduras	A1_1
Honduras	A2_2
Honduras	A3_3
Honduras	G1_19
Honduras	G186AR
Honduras	G2-21
Honduras	D1_10
Honduras	D2_11
Honduras	D3_12
Honduras	H1_23
Honduras	F1_16
Honduras	F3_18
Honduras	H2_25
Honduras	H3_26
Honduras	Hond1
Honduras	Hond10
Honduras	Hond11
Honduras	Hond12
Honduras	Hond13
Honduras	Hond14
Honduras	Hond15
Honduras	Hond16
Honduras	Hond18
Honduras	Hond2
Honduras	Hond22
Honduras	Hond23
Honduras	Hond25
Honduras	Hond26
Honduras	Hond3
Honduras	Hond4
Honduras	Hond5
Honduras	Hond8
Honduras	Hond9
India	485
India	SAMN39331729
India	SAMN39331730
India	SAMN39331733
India	SAMN39331734
India	SAMN39331745
India	SAMN39331746
India	SAMN39331749
India	SAMN39331750
India	SAMN39331751
India	SAMN39331753
India	SAMN39331754
India	SAMN39331755
India	SAMN39331756
India	SAMN39331757
India	SAMN39332434
India	SRR27481863
Indonesia	Indo_H10
Indonesia	Indo_H11
Indonesia	Indo_H13
Indonesia	H141
Indonesia	Indo_H3
Indonesia	Indo_H4
Indonesia	Indo_H5
Indonesia	Indo_H6
Indonesia	Indo_H7
Indonesia	Indo_H8
Indonesia	Indo_H9
Indonesia	Indo_H1
Indonesia	Indo_H2
Indonesia	Indo_H12
Indonesia	H006
Iran	Fars98
Iraq	IQ_1
Iraq	IQ_2
Iraq	IQ_3
Iraq	IQ_4
Iraq	IQ_5
Japan	12_year_old
Japan	3_year_old
Japan	4_year_old
Japan	5_year_old
Japan	8_year_old
Japan	Histoplasma capsulatum
Japan	Histoplasma capsulatum
Japan	Blood_sample_No_1
Japan	Blood_sample_No_2
Japan	No_28480_10_122
Japan	No_28480_6_9
Japan	lung
Japan	IFM41330
Japan	IFM41612
Japan	IFM53166
Malaysia	UZ_347
Malaysia	UZ_597_16
Malaysia	UZ353_14
Mali	HEM_27971
Mexico	EH_384IA
Mexico	EH_383IA
Mexico	EH_408HA
Mexico	EH_408PA
Mexico	EH_384PA
Mexico	EH_383PA
Mexico	EH_449B
Mexico	EH_670H
Mexico	EH_655P
Mexico	EH-658H
Mexico	EH_672H
Mexico	EH_373
Mexico	EH_317
Mexico	EH_376
Mexico	EH_325
Mexico	EH_372
Mexico	EH_46
Mexico	EH_670B
Mexico	EH_696P
Mexico	EH_449P
Mexico	EH_672B
Mexico	EH_383H
Mexico	EH_658H
Mexico	EH_394P
Mexico	CNM_CM_5679
Mexico	CNM_CM_5692
Mexico	EH_373
Mexico	EH_374
Mexico	EH_375
Mexico	EH_393
Mexico	EH_323
Mexico	EH_324
Mexico	EH_326
Mexico	EH_327
Mexico	EH_328
Mexico	EH_355
Mexico	EH_356
Mexico	EH_408H
Mexico	437
Mexico	CDC_B6160
Mexico	CDC_B6206
Mexico	EH_315
Mexico	EH_378
Mexico	EH_391
Mexico	EH_398P
Mexico	EH_449I
Mexico	EH_521
Mexico	EH_522
Mexico	EH_53
Mexico	EH_626B
Mexico	EH_671P
Mexico	EH_375A
Mexico	EH_376A
Mexico	EH_374A
Mexico	EH_373A
Mexico	EH_377A
Mexico	EH_394PA
Mexico	EH_357
Mexico	EH_372A
Mexico	EH_317A
Mexico	EH_372
Mexico	EH_377
Mexico	EH_384P
Mexico	EH_383P
Mexico	EH_383I
Mexico	EH_384I
Mexico	EH_408P
Mexico	EH_357
Mexico	EH_393H
Mexico	EH_383IH
Mexico	EH_383PH
Mexico	EH_384IH
Mexico	EH_384PH
Mexico	EH_408PH
Mexico	EH_377H
Mexico	EH_372H
Mexico	EH_373H
Mexico	EH_394H
Mexico	EH_376H
Mexico	EH_375H
Mexico	EH_374H
Mexico	EH_317H
Netherlands	H176
Netherlands	BAT33
Nigeria	CNM_CM_7767
Nigeria	S8
Nigeria	IFM_52673
Nigeria	IFM_52674
Nigeria	IFM_52675
Nigeria	IFM_52676
Nigeria	IFM_52677
Panama	H81
Panama	CNM_CM_6408
Panama	CNM_CM_6409
Panama	81
Panama	G184A
Panama	G186A
Paraguay	CNM_CM_4921
Paraguay	CNM_CM_6307
Peru	CNM_CM_6015
Peru	H140
Poland	CBS_478_64
Poland	CBS477_64
Portuguese	CHLO_12363658
Senegal	H147
Senegal	CBS175_57
South_America	CNM_CM_1006
South_America	CNM_CM_1049
South_America	CNM_CM_1547
South_America	CNM_CM_1711
South_America	CNM_CM_1712
South_America	CNM_CM_1713
South_America	CNM_CM_2028
South_America	CNM_CM_2075
South_America	CNM_CM_2290
South_America	CNM_CM_2462
South_America	CNM_CM_2721
South_America	CNM_CM_2854
South_America	CNM_CM_5659
South_America	CNM_CM_7057
South_America	CNM_CM_7717
South_America	CM2721
Spain	HiCaBUH1
Suriname	CBS_633_91
Suriname	CBS_682_89
Thailand	HCKU001
Thailand	HP12
Thailand	HP13
Thailand	HP18
Thailand	HP23
Thailand	HP3
Thailand	HP4
Thailand	DMST_19741
Thailand	DMST_19742
Thailand	DMST_19743
Thailand	DMST_19744
Thailand	IFM49109
Uganda	IFM50954
United_Kingdom	H142
Unknown	H173
Unknown	H189
Unknown	Hc_zh01
Unknown	07n1
Unknown	24a
Unknown	32rp
Unknown	41rp
Unknown	51a
Unknown	62a
Unknown	CEMM_03_4_036
Unknown	UAMH_3536
Unknown	UAMH_7141
Unknown	S4
Unknown	S5
Unknown	SUMS0035
Unknown	MCCABDVJ
Unknown	IFM_41333
Unknown	IFM_52876
Unknown	IFM_52877
Uruguay	CNM_CM_7441
USA	DOWNS
USA	G217B
USA	H9
USA	H2
USA	H5
USA	H79
USA	H84
USA	CBS_136_72
USA	H77
USA	H86
USA	1001
USA	2134
USA	H11
USA	2761
USA	1006
USA	1008
USA	2325
USA	Histoplasma capsulatum
USA	CM7435
USA	ATCC_12700
USA	CBS_137_72
USA	CBS_214_53
USA	CBS_252_49
USA	type_C
USA	type_D
USA	type_E
USA	type_F
USA	type_G
USA	type_H
USA	type_A_1
USA	type_A_2
USA	type_A_3
USA	type_B
USA	IFM_40752
USA	IFM_41335
USA	IFM_5415
USA	IFM41329
USA	IFM41332
USA	IFM41334
USA	IHEM_28368
USA	IHEM_28369
USA	IHEM_28370
USA	IHEM_28372
USA	IHEM_28373
USA	H8
USA	H18
USA	H130
USA	H138
USA	CO_1
USA	CO_2
USA	CO_3
USA	1005
USA	2760
USA	CA_1
USA	CA_2
USA	505
USA	CI_10
USA	CI_17
USA	CI_18
USA	CI_19
USA	CI_22
USA	CI_24
USA	CI_30
USA	CI_35
USA	CI_4
USA	CI_42
USA	CI_43
USA	CI_6
USA	CI_7
USA	CI_9
USA	DOWNS
USA	G217B
USA	G222B
USA	UCLA_531
USA	WU24
Venezuela	CNM_CM_6556
Zaire	H137
